# Supplementary material for: Sizing of airborne particles in an operating room
Source: PLoS One. 2021 Apr 5;16(4):e0249586. doi: 10.1371/journal.pone.0249586 (PMC8021156; doi:10.1371/journal.pone.0249586)
Supplement: S1 File — (XLSX) [file pone.0249586.s001.xlsx]

## Sheet: Summary of all data
Spray nozzle (0.001")	Dark_Chamber_Dia (pix)		Spray nozzle (0.001")	HS_Dia (um)		Pixel range		OR Dark Chamber Sum (pixels)	OR Sum in micron range	Micron Range	Cal Rig Sum in micron range	HS Cal Rig (normalized) microns		histogram difference		Max Cal Rig Uncertainty (micron)	Dark Chamber microns from pixels	max OR uncertainty (microns)	OR Minimum	OR Maximum	Cal Minimum	Cal Maximum									First frame	Last Frame	cropl	width	crop down	height	starting image number + 1	first image	last image
0.012"	14	IMG_189	0.012"	62.1	ACQ_A_002	14		270	265	45	56	241.662	<45 micron	23.3385		1.35	45.3236	2.0941	8.15001	33.2357	7.29461	18.8856			2.0941	45	0.0465356		0.012"	IMG_0189	248	271	420	3420	0	2160	0	247	270
0.012"	17	IMG_189	0.012"	62.1	ACQ_A_002	19.125	1	456	551	114.375	127	548.054	45 - 114	2.94615	13.5366	2.39062	67.6	5.05641	66.4713	38.9473	79.8901	11.6568			5.05641	114.375	0.0442091		0.012"	ACQ_002	9	166	0	360	20	324	25902	25910	26067
0.012"	10	IMG_189	0.012"	41.4	ACQ_A_002	24.25	2	247	185	183.75	25	107.885	115 - 184	77.1154	13.5366	4.47187	32.374	8.65004	61.5945	49.6488	26.9032	26.6306			8.65004	183.75	0.047075		0.012"	ACQ_001	3	166	0	360	20	324	24871	24873	25036
0.012"	18	IMG_189	0.012"	62.1	ACQ_A_002	29.375	3	93	71	253.125	19	81.9923	185 - 253	10.9923	13.5366	6.55312	81.5	12.2437	32.8263	36.5044	28.9409	11.788	40	600	12.2437	253.125	0.04837		0.018"	IMG_0190	321	325	420	3420	0	2160	0	320	324
0.012"	17	IMG_189	0.012"	62.1	ACQ_A_002	34.5	4	25	22	322.5	9	38.8385	254 - 323	16.8385	13.5366	8.63438	67.6	15.8373	11.4143	18.9339	17.7325	11.7443	3	32	15.8373	322.5	0.0491079		0.018"	IMG_0197	298	308	420	3420	0	2160	0	297	307
0.012"	16	IMG_189	0.012"	41.4	ACQ_A_002	39.625	5	9	9	391.875	6	25.8923	324 - 392	16.8923	13.5366	10.7156	53.7	19.4309	5.04153	8.03033	14.5041	11.9979			19.4309	391.875	0.0495845		0.018"	ACQ_002	3	77	0	370	20	324	14965	14967	15041
0.012"	14	IMG_189	0.012"	62.1	ACQ_A_002	44.75	6	7	4	461.25	9	38.8385	393- 461	34.8385	13.5366	12.7969	45.3236	23.0245	4.64639	2.52077	25.7798	6.77574			23.0245	461.25	0.0499177		0.018"	ACQ_001	1	198	0	360	20	324	18388	18388	18585
0.012"	10	IMG_189	0.012"	51.75	ACQ_A_002	49.875	7	0	2	530.625	3	12.9462	462 - 531	10.9462	13.5366	14.8781	32.374	26.6182	0	3.62965	9.9345	7.16412			26.6182	530.625	0.0501638		0.022"	IMG_0191	300	309	420	3420	0	2160	0	299	308
0.012"	12	IMG_189	0.012"	62.1	ACQ_A_002	55	8	3	1	600	0	0	532 - 600	1	13.5366	16.9594	38.8488	30.2118	2.61291	5.53662	0	6.13543			30.2118	600	0.050353		0.022"	IMG_0196	419	427	420	3420	0	2160	0	418	426
0.012"	15	IMG_189	0.012"	41.4	ACQ_A_002		9	12	12		6	25.8923	>600 microns	13.8923		9	39.8	32.0086	11.0732	1.30646	11.9463	0			32.0086				0.022"	ACQ_001	15	301	0	367	20	324	17174	17188	17474
0.012"	12	IMG_189	0.012"	51.75	ACQ_A_002				1122			1122		208.8	total hist difference		38.8488		69.375	bin width									0.022"	ACQ_002	7	192	0	367	20	324	24249	24255	24440
0.012"	14	IMG_189	0.012"	51.75	ACQ_A_002		0	1122		0	260			0.186096	avg hist error		45.3236	0.0232678	20.383	19.8294	22.2926	11.2778	average						0.022"	ACQ_003	8	52	0	367	20	324	26580	26587	26631
0.012"	20	IMG_189	0.012"	41.4	ACQ_A_002						4.31538						109.3	0.0158633	0.0307548	0.125418	0.0301852	0.0781491							0.029"	IMG_0192	662	675	420	3420	0	2160	0	661	674
0.012"	12	IMG_189	0.012"	41.4	ACQ_A_002	13.9		173	1	45	56	241.662	<45 micron				38.8488	0.0145074	0.120638	0.0706847	0.14577	0.0212694							0.029"	IMG_0195	343	361	420	3420	0	2160	0	342	360
0.012"	13	IMG_189	0.012"	41.4	ACQ_A_002	15.9	1	189	2	75.8333	80	345.231	45 - 76		16.2281		42.0862	0.0140128	0.332943	0.268372	0.24937	0.246843							0.029"	ACQ_001	8	174	0	367	20	324	19430	19437	19603
0.012"	13	IMG_189	0.012"	41.4	ACQ_A_002	17.9	2	176	3	106.667	47	202.823	77 - 107				42.0862	0.0137566	0.462342	0.514146	0.35297	0.14377							0.029"	ACQ_002	3	110	0	367	20	324	23574	23576	23683
0.012"	12	IMG_189	0.012"	41.4	ACQ_A_002	19.9	3	188	4	137.5	7	30.2077	108 - 138				38.8488	0.0135999	0.51883	0.860631	0.45657	0.302387						plus a repeat called 194b	0.040"	IMG_0194	504	518	420	3420	0	2160	0	503	517
0.012"	13	IMG_189	0.012"	62.1	ACQ_A_002	21.9	4	142	5	168.333	18	77.6769	139 - 168		Dark Chamber conversion pixels to microns		42.0862	0.0134942	0.56017	0.892259	0.56017	0.463378							0.040"	IMG_0193	336	340	420	3420	0	2160	0	335	339
0.012"	12	IMG_189	0.012"	62.1	ACQ_A_002	23.9	5	72	6	199.167	3	12.9462	169 - 199	Gain	13.9		38.8488	0.0134181	1.1616	0.630192	0.66377	0.174459							0.040"	ACQ_001	5	180	0	370	20	324	20394	20398	20573
0.012"	12	IMG_189	0.012"	82.8	ACQ_A_002	25.9	6	61	7	230	13	56.1	200 - 230	Offset	-168.7		38.8488	0.0133607	0	1.81483	0.76737	0.553378							0.040"	ACQ_002	4	378	0	370	20	324	16593	16596	16970
0.012"	13	IMG_189	0.012"	41.4	ACQ_A_002	27.9	7	40	8	260.833	3	12.9462	231 - 261	Small particle gain	3.2374		42.0862	0.0533477	2.61291	5.53662	0	0
0.012"	11	IMG_189	0.012"	41.4	ACQ_A_002	29.9	8	25	9	291.667	5	21.5769	262 - 292	Shift point	14.2		35.6114	0.0188628	0.92277	0.108871	0.461385	0
0.012"	14	IMG_189	0.012"	51.75	ACQ_A_002	31.9	9	13	10	322.5	4	17.2615	293 - 323	Cal Uncertainty v diameter			45.3236	avg uncertainty
0.012"	11	IMG_189	0.012"	41.4	ACQ_A_002	33.9	10	5	11	353.333	5	21.5769	324 -353	Gain	0.03		35.6114
0.012"	11	IMG_189	0.012"	62.1	ACQ_A_002	35.9	11	10	12	384.167	1	4.31538	354 - 384	OR Uncertainty v diameter			35.6114
0.012"	13	IMG_189	0.012"	41.4	ACQ_A_002	37.9	12	5	13	415	5	21.5769	385 - 415	Gain	0.0518		42.0862
0.012"	12	IMG_189	0.012"	41.4	ACQ_A_002	39.9	13	1	14	445.833	3	12.9462	416 - 446	offset	0.9286		38.8488
0.012"	10	IMG_189	0.012"	62.1	ACQ_A_002	41.9	14	3	15	476.667	3	12.9462	447 - 477				32.374
0.012"	14	IMG_189	0.012"	62.1	ACQ_A_002	43.9	15	3	16	507.5	1	4.31538	478 - 508				45.3236
0.012"	16	IMG_189	0.012"	62.1	ACQ_A_002	45.9	16	1	17	538.333	0	0	509- 538				53.7
0.012"	13	IMG_189	0.012"	51.75	ACQ_A_002	47.9	17	0	18	569.167	0	0	539 - 569				42.0862
0.012"	7	IMG_189	0.012"	41.4	ACQ_A_002	50	18	2	19	600	0	0	570 - 600				22.6618
0.012"	13	IMG_189	0.012"	41.4	ACQ_A_002		19	13	20		6	25.8923	>600 microns		Utot	Utot%	42.0862
0.012"	17	IMG_189	0.012"	62.1	ACQ_A_002							1122		45	2.87371	0.0638603	67.6
0.012"	14	IMG_189	0.012"	41.4	ACQ_A_002						260			114.375	6.93487	0.0606328	45.3236
0.012"	14	IMG_189	0.012"	72.45	ACQ_A_002									183.75	11.0643	0.0602137	45.3236
0.012"	15	IMG_189	0.012"	72.45	ACQ_A_002	13.9		173	1	45	56	241.662		253.125	15.2064	0.0600748	39.8
0.012"	13	IMG_189	0.012"	41.4	ACQ_A_001	22.925	1	733	2	156	146	630.046		322.5	19.3531	0.0600097	42.0862
0.012"	13	IMG_189	0.012"	62.1	ACQ_A_001	31.95	2	173	3	267	25	107.885		391.875	23.502	0.0599732	42.0862
0.012"	18	IMG_189	0.012"	20.7	ACQ_A_001	40.975	3	24	4	378	15	64.7308		461.25	27.652	0.0599502	81.5
0.012"	9	IMG_189	0.012"	20.7	ACQ_A_001	50	4	6	5	600	12	51.7846		530.625	31.8028	0.0599346	29.1366
0.012"	19	IMG_189	0.012"	41.4	ACQ_A_001			13			6	25.8923		600	35.954	0.0599234	95.4
0.012"	14	IMG_189	0.012"	20.7	ACQ_A_001												45.3236
0.012"	13	IMG_189	0.012"	62.1	ACQ_A_001												42.0862
0.012"	13	IMG_189	0.012"	20.7	ACQ_A_001												42.0862
0.012"	24	IMG_189	0.012"	41.4	ACQ_A_001												164.9
0.012"	22	IMG_189	0.012"	41.4	ACQ_A_001												137.1
0.012"	16	IMG_189	0.012"	62.1	ACQ_A_001												53.7
0.012"	13	IMG_189	0.012"	41.4	ACQ_A_001												42.0862
0.012"	14	IMG_189	0.012"	41.4	ACQ_A_001												45.3236
0.012"	18	IMG_189	0.012"	41.4	ACQ_A_001												81.5
0.012"	16	IMG_189	0.012"	41.4	ACQ_A_001												53.7
0.012"	16	IMG_189	0.012"	20.7	ACQ_A_001												53.7
0.012"	14	IMG_189	0.012"	20.7	ACQ_A_001												45.3236
0.012"	22	IMG_189	0.012"	20.7	ACQ_A_001												137.1
0.012"	16	IMG_189	0.012"	41.4	ACQ_A_001												53.7
0.012"	16	IMG_189	0.012"	41.4	ACQ_A_001			1122				1122					53.7
0.012"	15	IMG_189	0.012"	41.4	ACQ_A_001												39.8
0.012"	16	IMG_189	0.012"	41.4	ACQ_A_001												53.7
0.012"	22	IMG_189	0.012"	20.7	ACQ_A_001												137.1
0.012"	26	IMG_189	0.012"	62.1	ACQ_A_001												192.7
0.012"	14	IMG_189	0.012"	62.1	ACQ_A_001												45.3236
0.012"	20	IMG_189	0.012"	62.1	ACQ_A_001												109.3
0.012"	14	IMG_189	0.012"	62.1	ACQ_A_001												45.3236
0.012"	16	IMG_189	0.012"	41.4	ACQ_A_001												53.7
0.012"	15	IMG_189	0.012"	62.1	ACQ_A_001												39.8
0.012"	14	IMG_189															45.3236
0.012"	14	IMG_189															45.3236
0.012"	14	IMG_189															45.3236
0.012"	18	IMG_189															81.5
0.012"	13	IMG_189															42.0862
0.012"	14	IMG_189															45.3236
0.012"	14	IMG_189															45.3236
0.012"	14	IMG_189															45.3236
0.012"	13	IMG_189															42.0862
0.012"	13	IMG_189															42.0862
0.012"	12	IMG_189															38.8488
0.012"	14	IMG_189															45.3236
0.012"	14	IMG_189															45.3236
0.012"	15	IMG_189															39.8
0.012"	9	IMG_189															29.1366
0.012"	17	IMG_189															67.6
0.012"	14	IMG_189															45.3236
0.012"	19	IMG_189															95.4
0.012"	18	IMG_189															81.5
0.012"	14	IMG_189															45.3236
0.012"	17	IMG_189															67.6
0.012"	17	IMG_189															67.6
0.012"	12	IMG_189															38.8488
0.012"	17	IMG_189															67.6
0.012"	19	IMG_189															95.4
0.012"	13	IMG_189															42.0862
0.012"	16	IMG_189															53.7
0.012"	19	IMG_189															95.4
0.012"	17	IMG_189															67.6
0.012"	12	IMG_189															38.8488
0.012"	14	IMG_189															45.3236
0.012"	21	IMG_189															123.2
0.012"	23	IMG_189															151
0.012"	13	IMG_189															42.0862
0.012"	20	IMG_189															109.3
0.012"	14	IMG_189															45.3236
0.012"	19	IMG_189															95.4
0.012"	8	IMG_189															25.8992
0.012"	24	IMG_189															164.9
0.012"	6	IMG_189															19.4244
0.012"	14	IMG_189															45.3236
0.012"	22	IMG_189															137.1
0.012"	16	IMG_189															53.7
0.012"	16	IMG_189															53.7
0.012"	17	IMG_189															67.6
0.012"	14	IMG_189															45.3236
0.012"	9	IMG_189															29.1366
0.012"	13	IMG_189															42.0862
0.012"	12	IMG_189															38.8488
0.012"	15	IMG_189															39.8
0.012"	14	IMG_189															45.3236
0.012"	16	IMG_189															53.7
0.012"	16	IMG_189															53.7
0.012"	21	IMG_189															123.2
0.012"	15	IMG_189															39.8
0.012"	19	IMG_189															95.4
0.012"	18	IMG_189															81.5
0.012"	15	IMG_189															39.8
0.012"	17	IMG_189															67.6
0.012"	19	IMG_189															95.4
0.012"	15	IMG_189															39.8
0.012"	22	IMG_189															137.1
0.012"	17	IMG_189															67.6
0.012"	23	IMG_189															151
0.012"	22	IMG_189															137.1
0.012"	13	IMG_189															42.0862
0.012"	16	IMG_189															53.7
0.012"	18	IMG_189															81.5
0.012"	16	IMG_189															53.7
0.012"	16	IMG_189															53.7
0.012"	16	IMG_189															53.7
0.012"	15	IMG_189															39.8
0.012"	13	IMG_189															42.0862
0.012"	15	IMG_189															39.8
0.012"	14	IMG_189															45.3236
0.012"	22	IMG_189															137.1
0.012"	13	IMG_189															42.0862
0.012"	14	IMG_189															45.3236
0.012"	19	IMG_189															95.4
0.012"	17	IMG_189															67.6
0.012"	16	IMG_189															53.7
0.012"	25	IMG_189															178.8
0.012"	17	IMG_189															67.6
0.012"	24	IMG_189															164.9
0.012"	12	IMG_189															38.8488
0.012"	18	IMG_189															81.5
0.012"	12	IMG_189															38.8488
0.012"	27	IMG_189															206.6
0.012"	15	IMG_189															39.8
0.012"	19	IMG_189															95.4
0.012"	20	IMG_189															109.3
0.012"	12	IMG_189															38.8488
0.012"	14	IMG_189															45.3236
0.012"	13	IMG_189															42.0862
0.012"	16	IMG_189															53.7
0.012"	19	IMG_189															95.4
0.012"	24	IMG_189															164.9
0.012"	25	IMG_189															178.8
0.012"	17	IMG_189															67.6
0.012"	16	IMG_189															53.7
0.012"	22	IMG_189															137.1
0.012"	18	IMG_189															81.5
0.012"	21	IMG_189															123.2
0.012"	33	IMG_189															290
0.012"	29	IMG_189															234.4
0.012"	20	IMG_189															109.3
0.012"	16	IMG_189															53.7
0.012"	19	IMG_189															95.4
0.012"	21	IMG_189															123.2
0.012"	20	IMG_189															109.3
0.012"	36	IMG_189															331.7
0.012"	11	IMG_189															35.6114
0.012"	16	IMG_189															53.7
0.012"	20	IMG_189															109.3
0.012"	18	IMG_189															81.5
0.012"	26	IMG_189															192.7
0.012"	18	IMG_189															81.5
0.012"	19	IMG_189															95.4
0.012"	26	IMG_189															192.7
0.012"	34	IMG_189															303.9
0.012"	27	IMG_189															206.6
0.012"	26	IMG_189															192.7
0.012"	16	IMG_189															53.7
0.012"	19	IMG_189															95.4
0.012"	26	IMG_189															192.7
0.012"	22	IMG_189															137.1
0.012"	24	IMG_189															164.9
0.012"	24	IMG_189															164.9
0.012"	23	IMG_189															151
0.012"	22	IMG_189															137.1
0.012"	22	IMG_189															137.1
0.012"	19	IMG_189															95.4
0.012"	12	IMG_189															38.8488
0.012"	14	IMG_189															45.3236
0.012"	29	IMG_189															234.4
0.012"	24	IMG_189															164.9
0.012"	14	IMG_189															45.3236
0.012"	24	IMG_189															164.9
0.012"	20	IMG_189															109.3
0.012"	25	IMG_189															178.8
0.012"	18	IMG_189															81.5
0.012"	17	IMG_189															67.6
0.012"	20	IMG_189															109.3
0.012"	20	IMG_189															109.3
0.012"	28	IMG_189															220.5
0.012"	12	IMG_183															38.8488
0.012"	14	IMG_183															45.3236
0.012"	15	IMG_183															39.8
0.012"	14	IMG_183															45.3236
0.012"	13	IMG_183															42.0862
0.012"	11	IMG_183															35.6114
0.012"	18	IMG_183															81.5
0.012"	16	IMG_183															53.7
0.012"	12	IMG_183															38.8488
0.012"	17	IMG_183															67.6
0.012"	18	IMG_183															81.5
0.012"	14	IMG_183															45.3236
0.012"	21	IMG_183															123.2
0.012"	19	IMG_183															95.4
0.012"	20	IMG_183															109.3
0.012"	12	IMG_183															38.8488
0.012"	15	IMG_183															39.8
0.012"	14	IMG_183															45.3236
0.012"	16	IMG_183															53.7
0.012"	26	IMG_183															192.7
0.012"	18	IMG_183															81.5
0.012"	16	IMG_183															53.7
0.012"	23	IMG_183															151
0.012"	14	IMG_183															45.3236
0.012"	11	IMG_183															35.6114
0.012"	16	IMG_183															53.7
0.012"	17	IMG_183															67.6
0.012"	14	IMG_183															45.3236
0.012"	21	IMG_183															123.2
0.012"	18	IMG_183															81.5
0.012"	13	IMG_183															42.0862
0.012"	19	IMG_183															95.4
0.012"	13	IMG_183															42.0862
0.012"	14	IMG_183															45.3236
0.012"	13	IMG_183															42.0862
0.012"	10	IMG_183															32.374
0.012"	23	IMG_183															151
0.012"	23	IMG_183															151
0.012"	15	IMG_183															39.8
0.012"	22	IMG_183															137.1
0.012"	19	IMG_183															95.4
0.012"	14	IMG_183															45.3236
0.012"	17	IMG_183															67.6
0.012"	18	IMG_183															81.5
0.012"	15	IMG_183															39.8
0.012"	16	IMG_183															53.7
0.012"	20	IMG_183															109.3
0.012"	12	IMG_183															38.8488
0.012"	12	IMG_183															38.8488
0.012"	12	IMG_183															38.8488
0.012"	16	IMG_183															53.7
0.012"	14	IMG_183															45.3236
0.012"	15	IMG_183															39.8
0.012"	26	IMG_183															192.7
0.012"	19	IMG_183															95.4
0.012"	13	IMG_183															42.0862
0.012"	16	IMG_183															53.7
0.012"	17	IMG_183															67.6
0.012"	16	IMG_183															53.7
0.012"	17	IMG_183															67.6
0.012"	22	IMG_183															137.1
0.012"	15	IMG_183															39.8
0.012"	16	IMG_183															53.7
0.012"	18	IMG_183															81.5
0.012"	12	IMG_183															38.8488
0.012"	15	IMG_183															39.8
0.012"	15	IMG_183															39.8
0.012"	19	IMG_183															95.4
0.012"	16	IMG_183															53.7
0.012"	12	IMG_183															38.8488
0.012"	17	IMG_183															67.6
0.012"	20	IMG_183															109.3
0.012"	12	IMG_183															38.8488
0.012"	15	IMG_183															39.8
0.012"	16	IMG_183															53.7
0.012"	11	IMG_183															35.6114
0.012"	21	IMG_183															123.2
0.012"	18	IMG_183															81.5
0.012"	20	IMG_183															109.3
0.012"	15	IMG_183															39.8
0.012"	14	IMG_183															45.3236
0.012"	14	IMG_183															45.3236
0.012"	16	IMG_183															53.7
0.012"	13	IMG_183															42.0862
0.012"	18	IMG_183															81.5
0.012"	16	IMG_183															53.7
0.012"	16	IMG_183															53.7
0.012"	16	IMG_183															53.7
0.012"	19	IMG_183															95.4
0.012"	14	IMG_183															45.3236
0.012"	24	IMG_183															164.9
0.012"	23	IMG_183															151
0.012"	20	IMG_183															109.3
0.012"	23	IMG_183															151
0.012"	19	IMG_183															95.4
0.012"	15	IMG_183															39.8
0.012"	15	IMG_183															39.8
0.012"	25	IMG_183															178.8
0.012"	13	IMG_183															42.0862
0.012"	14	IMG_183															45.3236
0.012"	15	IMG_183															39.8
0.012"	20	IMG_183															109.3
0.012"	13	IMG_183															42.0862
0.012"	10	IMG_183															32.374
0.012"	13	IMG_183															42.0862
0.012"	10	IMG_183															32.374
0.012"	9	IMG_183															29.1366
0.040"	16	IMG_0194	0.040"	207	ACQ_A_002												53.7
0.040"	19	IMG_0194	0.040"	331.2	ACQ_A_002												95.4
0.040"	13	IMG_0194	0.040"	496.8	ACQ_A_002												42.0862
0.040"	54	IMG_0194	0.040"	62.1	ACQ_A_002												581.9
0.040"	27	IMG_0194	0.040"	62.1	ACQ_A_002												206.6
0.040"	12	IMG_0194	0.040"	124.2	ACQ_A_002												38.8488
0.040"	12	IMG_0194	0.040"	41.4	ACQ_A_002												38.8488
0.040"	21	IMG_0194	0.040"	351.9	ACQ_A_002												123.2
0.040"	18	IMG_0194	0.040"	41.4	ACQ_A_002												81.5
0.040"	56	IMG_0194	0.040"	248.4	ACQ_A_002												609.7
0.040"	15	IMG_0194	0.040"	476.1	ACQ_A_002												39.8
0.040"	59	IMG_0194	0.040"	62.1	ACQ_A_002												651.4
0.040"	42	IMG_0194	0.040"	455.4	ACQ_A_002												415.1
0.040"	35	IMG_0194	0.040"	269.1	ACQ_A_002												317.8
0.040"	95	IMG_0194	0.040"	62.1	ACQ_A_002												1151.8
0.040"	21	IMG_0194	0.040"	310.5	ACQ_A_001												123.2
0.040"	76	IMG_0194	0.040"	165.6	ACQ_A_001												887.7
0.040"	56	IMG_0194	0.040"	144.9	ACQ_A_001												609.7
0.040"	18	IMG_0194	0.040"	414	ACQ_A_001												81.5
0.040"	20	IMG_0194	0.040"	82.8	ACQ_A_001												109.3
0.040"	19	IMG_0194	0.040"	82.8	ACQ_A_001												95.4
0.040"	14	IMG_0194															45.3236
0.040"	14	IMG_0194															45.3236
0.040"	16	IMG_0194															53.7
0.040"	28	IMG_0194															220.5
0.040"	21	IMG_0194															123.2
0.040"	16	IMG_0194															53.7
0.040"	21	IMG_0194															123.2
0.040"	64	IMG_0194															720.9
0.040"	21	IMG_0194															123.2
0.040"	66	IMG_0194															748.7
0.040"	21	IMG_0194															123.2
0.040"	17	IMG_0194															67.6
0.040"	80	IMG_0194															943.3
0.040"	13	IMG_0194															42.0862
0.040"	18	IMG_0194															81.5
0.040"	17	IMG_0194															67.6
0.040"	18	IMG_0194															81.5
0.040"	16	IMG_0194															53.7
0.040"	26	IMG_0194															192.7
0.040"	17	IMG_0194															67.6
0.040"	40	IMG_0194															387.3
0.040"	27	IMG_0194															206.6
0.040"	93	IMG_0194															1124
0.040"	86	IMG_0194															1026.7
0.040"	21	IMG_0194															123.2
0.040"	23	IMG_0194															151
0.040"	23	IMG_0194															151
0.040"	24	IMG_0194															164.9
0.040"	13	IMG_0194															42.0862
0.040"	14	IMG_0194															45.3236
0.040"	29	IMG_0194															234.4
0.040"	20	IMG_0194															109.3
0.040"	10	IMG_0194															32.374
0.040"	15	IMG_0194															39.8
0.040"	18	IMG_0194															81.5
0.040"	24	IMG_0194															164.9
0.040"	14	IMG_0194															45.3236
0.040"	20	IMG_0194															109.3
0.040"	20	IMG_0194															109.3
0.040"	19	IMG_0194															95.4
0.040"	18	IMG_0193															81.5
0.040"	34	IMG_0193															303.9
0.040"	21	IMG_0193															123.2
0.040"	17	IMG_0193															67.6
0.040"	19	IMG_0193															95.4
0.040"	17	IMG_0193															67.6
0.040"	20	IMG_0193															109.3
0.040"	18	IMG_0193															81.5
0.040"	30	IMG_0193															248.3
0.040"	23	IMG_0193															151
0.040"	21	IMG_0193															123.2
0.040"	33	IMG_0193															290
0.040"	76	IMG_0193															887.7
0.040"	14	IMG_0193															45.3236
0.040"	28	IMG_0193															220.5
0.040"	63	IMG_0193															707
0.040"	18	IMG_0193															81.5
0.040"	18	IMG_0193															81.5
0.040"	22	IMG_0193															137.1
0.040"	39	IMG_0193															373.4
0.040"	18	IMG_0193															81.5
0.040"	17	IMG_0193															67.6
0.040"	17	IMG_0193															67.6
0.040"	21	IMG_0193															123.2
0.040"	20	IMG_0193															109.3
0.040"	29	IMG_0193															234.4
0.040"	18	IMG_0193															81.5
0.040"	23	IMG_0193															151
0.040"	11	IMG_0193															35.6114
0.040"	14	IMG_0193															45.3236
0.040"	19	IMG_0193															95.4
0.040"	12	IMG_0193															38.8488
0.040"	26	IMG_0193															192.7
0.040"	21	IMG_0193															123.2
0.040"	21	IMG_0193															123.2
0.040"	24	IMG_0193															164.9
0.040"	21	IMG_0193															123.2
0.040"	19	IMG_0193															95.4
0.040"	27	IMG_0193															206.6
0.040"	16	IMG_0193															53.7
0.040"	25	IMG_0193															178.8
0.040"	22	IMG_0193															137.1
0.040"	16	IMG_0193															53.7
0.040"	17	IMG_0193															67.6
0.040"	16	IMG_0193															53.7
0.040"	24	IMG_0193															164.9
0.040"	22	IMG_0193															137.1
0.040"	27	IMG_0193															206.6
0.040"	21	IMG_0193															123.2
0.040"	18	IMG_0193															81.5
0.040"	20	IMG_0193															109.3
0.040"	23	IMG_0193															151
0.040"	16	IMG_0193															53.7
0.040"	20	IMG_0193															109.3
0.040"	18	IMG_0193															81.5
0.040"	22	IMG_0193															137.1
0.040"	13	IMG_0193															42.0862
0.040"	20	IMG_0193															109.3
0.040"	16	IMG_0193															53.7
0.040"	18	IMG_0193															81.5
0.040"	50	IMG_0193															526.3
0.040"	26	IMG_0193															192.7
0.040"	22	IMG_0193															137.1
0.040"	34	IMG_0193															303.9
0.040"	29	IMG_0193															234.4
0.040"	13	IMG_0193															42.0862
0.040"	30	IMG_0193															248.3
0.040"	29	IMG_0193															234.4
0.040"	26	IMG_0193															192.7
0.040"	23	IMG_0193															151
0.040"	34	IMG_0193															303.9
0.040"	44	IMG_0193															442.9
0.040"	42	IMG_0193															415.1
0.040"	20	IMG_0193															109.3
0.040"	23	IMG_0193															151
0.040"	21	IMG_0193															123.2
0.040"	24	IMG_0193															164.9
0.040"	20	IMG_0193															109.3
0.040"	14	IMG_0193															45.3236
0.040"	31	IMG_0193															262.2
0.040"	37	IMG_0193															345.6
0.040"	20	IMG_0193															109.3
0.040"	27	IMG_0193															206.6
0.040"	20	IMG_0193															109.3
0.040"	17	IMG_0193															67.6
0.040"	13	IMG_0193															42.0862
0.040"	18	IMG_0193															81.5
0.040"	19	IMG_0193															95.4
0.040"	31	IMG_0193															262.2
0.040"	24	IMG_0193															164.9
0.040"	40	IMG_0193															387.3
0.040"	20	IMG_0193															109.3
0.040"	21	IMG_0193															123.2
0.040"	29	IMG_0193															234.4
0.040"	36	IMG_0193															331.7
0.040"	21	IMG_0193															123.2
0.040"	28	IMG_0193															220.5
0.040"	20	IMG_0193															109.3
0.040"	19	IMG_0193															95.4
0.040"	20	IMG_0193															109.3
0.040"	16	IMG_0193															53.7
0.040"	24	IMG_0193															164.9
0.040"	15	IMG_0193															39.8
0.040"	24	IMG_0193															164.9
0.040"	22	IMG_0193															137.1
0.040"	13	IMG_0193															42.0862
0.040"	17	IMG_0193															67.6
0.040"	25	IMG_0193															178.8
0.040"	14	IMG_0193															45.3236
0.040"	14	IMG_0193															45.3236
0.040"	17	IMG_0193															67.6
0.040"	18	IMG_0193															81.5
0.040"	20	IMG_0193															109.3
0.040"	20	IMG_0193															109.3
0.029"	15	IMG_0195	0.029"	227.7	ACQ_A_002												39.8
0.029"	17	IMG_0195	0.029"	186.3	ACQ_A_002												67.6
0.029"	14	IMG_0195	0.029"	144.9	ACQ_A_002												45.3236
0.029"	15	IMG_0195	0.029"	82.8	ACQ_A_002												39.8
0.029"	10	IMG_0195	0.029"	82.8	ACQ_A_002												32.374
0.029"	13	IMG_0195	0.029"	103.5	ACQ_A_002												42.0862
0.029"	18	IMG_0195	0.029"	62.1	ACQ_A_002												81.5
0.029"	16	IMG_0195	0.029"	82.8	ACQ_A_002												53.7
0.029"	10	IMG_0195	0.029"	62.1	ACQ_A_002												32.374
0.029"	8	IMG_0195	0.029"	41.4	ACQ_A_002												25.8992
0.029"	15	IMG_0195	0.029"	144.9	ACQ_A_002												39.8
0.029"	11	IMG_0195	0.029"	103.5	ACQ_A_002												35.6114
0.029"	12	IMG_0195	0.029"	20.7	ACQ_A_002												38.8488
0.029"	14	IMG_0195	0.029"	82.8	ACQ_A_002												45.3236
0.029"	13	IMG_0195	0.029"	62.1	ACQ_A_002												42.0862
0.029"	15	IMG_0195	0.029"	62.1	ACQ_A_002												39.8
0.029"	20	IMG_0195	0.029"	62.1	ACQ_A_002												109.3
0.029"	19	IMG_0195	0.029"	51.75	ACQ_A_002												95.4
0.029"	14	IMG_0195	0.029"	62.1	ACQ_A_002												45.3236
0.029"	13	IMG_0195	0.029"	62.1	ACQ_A_002												42.0862
0.029"	14	IMG_0195	0.029"	62.1	ACQ_A_002												45.3236
0.029"	19	IMG_0195	0.029"	51.75	ACQ_A_002												95.4
0.029"	10	IMG_0195	0.029"	82.8	ACQ_A_002												32.374
0.029"	15	IMG_0195	0.029"	82.8	ACQ_A_002												39.8
0.029"	15	IMG_0195	0.029"	124.2	ACQ_A_002												39.8
0.029"	13	IMG_0195	0.029"	62.1	ACQ_A_002												42.0862
0.029"	25	IMG_0195	0.029"	51.75	ACQ_A_001												178.8
0.029"	16	IMG_0195	0.029"	93.15	ACQ_A_001												53.7
0.029"	14	IMG_0195	0.029"	72.45	ACQ_A_001												45.3236
0.029"	13	IMG_0195	0.029"	41.4	ACQ_A_001												42.0862
0.029"	16	IMG_0195	0.029"	82.8	ACQ_A_001												53.7
0.029"	19	IMG_0195	0.029"	82.8	ACQ_A_001												95.4
0.029"	20	IMG_0195	0.029"	72.45	ACQ_A_001												109.3
0.029"	20	IMG_0195	0.029"	103.5	ACQ_A_001												109.3
0.029"	22	IMG_0195	0.029"	82.8	ACQ_A_001												137.1
0.029"	15	IMG_0195	0.029"	82.8	ACQ_A_001												39.8
0.029"	16	IMG_0195	0.029"	72.45	ACQ_A_001												53.7
0.029"	23	IMG_0195	0.029"	72.45	ACQ_A_001												151
0.029"	23	IMG_0195	0.029"	103.5	ACQ_A_001												151
0.029"	19	IMG_0195	0.029"	207	ACQ_A_001												95.4
0.029"	16	IMG_0195	0.029"	51.75	ACQ_A_001												53.7
0.029"	13	IMG_0195	0.029"	62.1	ACQ_A_001												42.0862
0.029"	16	IMG_0195	0.029"	103.5	ACQ_A_001												53.7
0.029"	14	IMG_0195	0.029"	62.1	ACQ_A_001												45.3236
0.029"	19	IMG_0195	0.029"	62.1	ACQ_A_001												95.4
0.029"	14	IMG_0195	0.029"	41.4	ACQ_A_001												45.3236
0.029"	16	IMG_0195	0.029"	62.1	ACQ_A_001												53.7
0.029"	17	IMG_0195	0.029"	82.8	ACQ_A_001												67.6
0.029"	16	IMG_0195	0.029"	62.1	ACQ_A_001												53.7
0.029"	15	IMG_0195	0.029"	62.1	ACQ_A_001												39.8
0.029"	15	IMG_0195	0.029"	41.4	ACQ_A_001												39.8
0.029"	18	IMG_0195															81.5
0.029"	14	IMG_0195															45.3236
0.029"	16	IMG_0195															53.7
0.029"	16	IMG_0195															53.7
0.029"	14	IMG_0195															45.3236
0.029"	18	IMG_0195															81.5
0.029"	17	IMG_0195															67.6
0.029"	13	IMG_0195															42.0862
0.029"	17	IMG_0195															67.6
0.029"	21	IMG_0195															123.2
0.029"	19	IMG_0195															95.4
0.029"	16	IMG_0195															53.7
0.029"	11	IMG_0195															35.6114
0.029"	10	IMG_0195															32.374
0.029"	10	IMG_0195															32.374
0.029"	15	IMG_0195															39.8
0.029"	11	IMG_0195															35.6114
0.029"	12	IMG_0195															38.8488
0.029"	9	IMG_0195															29.1366
0.029"	16	IMG_0195															53.7
0.029"	14	IMG_0195															45.3236
0.029"	18	IMG_0195															81.5
0.029"	13	IMG_0195															42.0862
0.029"	12	IMG_0195															38.8488
0.029"	15	IMG_0195															39.8
0.029"	14	IMG_0195															45.3236
0.029"	17	IMG_0195															67.6
0.029"	17	IMG_0195															67.6
0.029"	16	IMG_0195															53.7
0.029"	13	IMG_0192															42.0862
0.029"	23	IMG_0192															151
0.029"	15	IMG_0192															39.8
0.029"	12	IMG_0192															38.8488
0.029"	16	IMG_0192															53.7
0.029"	15	IMG_0192															39.8
0.029"	15	IMG_0192															39.8
0.029"	13	IMG_0192															42.0862
0.029"	18	IMG_0192															81.5
0.029"	21	IMG_0192															123.2
0.029"	34	IMG_0192															303.9
0.029"	21	IMG_0192															123.2
0.029"	19	IMG_0192															95.4
0.029"	29	IMG_0192															234.4
0.029"	20	IMG_0192															109.3
0.029"	40	IMG_0192															387.3
0.029"	11	IMG_0192															35.6114
0.029"	17	IMG_0192															67.6
0.029"	18	IMG_0192															81.5
0.029"	17	IMG_0192															67.6
0.029"	19	IMG_0192															95.4
0.029"	14	IMG_0192															45.3236
0.029"	12	IMG_0192															38.8488
0.029"	14	IMG_0192															45.3236
0.029"	14	IMG_0192															45.3236
0.029"	25	IMG_0192															178.8
0.029"	17	IMG_0192															67.6
0.029"	18	IMG_0192															81.5
0.029"	14	IMG_0192															45.3236
0.029"	25	IMG_0192															178.8
0.029"	17	IMG_0192															67.6
0.029"	25	IMG_0192															178.8
0.029"	26	IMG_0192															192.7
0.029"	24	IMG_0192															164.9
0.029"	20	IMG_0192															109.3
0.029"	21	IMG_0192															123.2
0.029"	28	IMG_0192															220.5
0.029"	19	IMG_0192															95.4
0.029"	18	IMG_0192															81.5
0.029"	21	IMG_0192															123.2
0.029"	20	IMG_0192															109.3
0.029"	24	IMG_0192															164.9
0.029"	12	IMG_0192															38.8488
0.029"	14	IMG_0192															45.3236
0.029"	20	IMG_0192															109.3
0.029"	27	IMG_0192															206.6
0.029"	27	IMG_0192															206.6
0.029"	19	IMG_0192															95.4
0.029"	24	IMG_0192															164.9
0.029"	21	IMG_0192															123.2
0.029"	25	IMG_0192															178.8
0.029"	17	IMG_0192															67.6
0.029"	26	IMG_0192															192.7
0.029"	25	IMG_0192															178.8
0.029"	15	IMG_0192															39.8
0.029"	19	IMG_0192															95.4
0.029"	26	IMG_0192															192.7
0.029"	18	IMG_0192															81.5
0.029"	35	IMG_0192															317.8
0.029"	30	IMG_0192															248.3
0.029"	42	IMG_0192															415.1
0.029"	24	IMG_0192															164.9
0.029"	24	IMG_0192															164.9
0.029"	30	IMG_0192															248.3
0.029"	16	IMG_0192															53.7
0.029"	15	IMG_0192															39.8
0.029"	18	IMG_0192															81.5
0.029"	16	IMG_0192															53.7
0.029"	23	IMG_0192															151
0.029"	16	IMG_0192															53.7
0.029"	25	IMG_0192															178.8
0.029"	14	IMG_0192															45.3236
0.029"	20	IMG_0192															109.3
0.029"	18	IMG_0192															81.5
0.029"	19	IMG_0192															95.4
0.029"	10	IMG_0192															32.374
0.029"	12	IMG_0192															38.8488
0.029"	14	IMG_0192															45.3236
0.029"	15	IMG_0192															39.8
0.029"	28	IMG_0192															220.5
0.029"	19	IMG_0192															95.4
0.029"	14	IMG_0192															45.3236
0.029"	15	IMG_0192															39.8
0.029"	16	IMG_0192															53.7
0.029"	18	IMG_0192															81.5
0.029"	14	IMG_0192															45.3236
0.029"	19	IMG_0192															95.4
0.029"	17	IMG_0192															67.6
0.029"	22	IMG_0192															137.1
0.029"	17	IMG_0192															67.6
0.029"	18	IMG_0192															81.5
0.029"	13	IMG_0192															42.0862
0.029"	18	IMG_0192															81.5
0.029"	26	IMG_0192															192.7
0.029"	23	IMG_0192															151
0.029"	20	IMG_0192															109.3
0.029"	25	IMG_0192															178.8
0.029"	18	IMG_0192															81.5
0.029"	15	IMG_0192															39.8
0.029"	16	IMG_0192															53.7
0.029"	17	IMG_0192															67.6
0.029"	12	IMG_0192															38.8488
0.029"	12	IMG_0192															38.8488
0.029"	11	IMG_0192															35.6114
0.029"	15	IMG_0192															39.8
0.029"	15	IMG_0192															39.8
0.018"	16	IMG_0197	0.018"	51.75	ACQ_A_001												53.7
0.018"	17	IMG_0197	0.018"	62.1	ACQ_A_001												67.6
0.018"	28	IMG_0197	0.018"	62.1	ACQ_A_001												220.5
0.018"	21	IMG_0197	0.018"	72.45	ACQ_A_001												123.2
0.018"	19	IMG_0197	0.018"	62.1	ACQ_A_001												95.4
0.018"	22	IMG_0197	0.018"	103.5	ACQ_A_001												137.1
0.018"	22	IMG_0197	0.018"	82.8	ACQ_A_001												137.1
0.018"	13	IMG_0197	0.018"	41.4	ACQ_A_001												42.0862
0.018"	12	IMG_0197	0.018"	62.1	ACQ_A_001												38.8488
0.018"	29	IMG_0197	0.018"	31.05	ACQ_A_001												234.4
0.018"	24	IMG_0197	0.018"	31.05	ACQ_A_001												164.9
0.018"	19	IMG_0197	0.018"	62.1	ACQ_A_001												95.4
0.018"	21	IMG_0197	0.018"	51.75	ACQ_A_001												123.2
0.018"	19	IMG_0197	0.018"	51.75	ACQ_A_001												95.4
0.018"	21	IMG_0197	0.018"	41.4	ACQ_A_001												123.2
0.018"	15	IMG_0197	0.018"	62.1	ACQ_A_001												39.8
0.018"	24	IMG_0197	0.018"	82.8	ACQ_A_001												164.9
0.018"	22	IMG_0197	0.018"	62.1	ACQ_A_001												137.1
0.018"	26	IMG_0197	0.018"	144.9	ACQ_A_001												192.7
0.018"	16	IMG_0197	0.018"	72.45	ACQ_A_001												53.7
0.018"	17	IMG_0197	0.018"	227.7	ACQ_A_001												67.6
0.018"	13	IMG_0197	0.018"	62.1	ACQ_A_001												42.0862
0.018"	19	IMG_0197	0.018"	51.75	ACQ_A_001												95.4
0.018"	9	IMG_0197	0.018"	62.1	ACQ_A_001												29.1366
0.018"	16	IMG_0197	0.018"	62.1	ACQ_A_001												53.7
0.018"	50	IMG_0197	0.018"	103.5	ACQ_A_001												526.3
0.018"	20	IMG_0197	0.018"	103.5	ACQ_A_001												109.3
0.018"	20	IMG_0197	0.018"	41.4	ACQ_A_001												109.3
0.018"	22	IMG_0197	0.018"	72.45	ACQ_A_002												137.1
0.018"	14	IMG_0197	0.018"	82.8	ACQ_A_002												45.3236
0.018"	25	IMG_0197	0.018"	62.1	ACQ_A_002												178.8
0.018"	27	IMG_0197	0.018"	124.2	ACQ_A_002												206.6
0.018"	16	IMG_0197	0.018"	72.45	ACQ_A_002												53.7
0.018"	14	IMG_0197	0.018"	51.75	ACQ_A_002												45.3236
0.018"	17	IMG_0197	0.018"	62.1	ACQ_A_002												67.6
0.018"	15	IMG_0197	0.018"	82.8	ACQ_A_002												39.8
0.018"	27	IMG_0197	0.018"	62.1	ACQ_A_002												206.6
0.018"	20	IMG_0197	0.018"	82.8	ACQ_A_002												109.3
0.018"	35	IMG_0197	0.018"	82.8	ACQ_A_002												317.8
0.018"	18	IMG_0197															81.5
0.018"	14	IMG_0197															45.3236
0.018"	31	IMG_0197															262.2
0.018"	22	IMG_0197															137.1
0.018"	27	IMG_0197															206.6
0.018"	17	IMG_0197															67.6
0.018"	24	IMG_0197															164.9
0.018"	24	IMG_0197															164.9
0.018"	21	IMG_0197															123.2
0.018"	28	IMG_0197															220.5
0.018"	23	IMG_0197															151
0.018"	21	IMG_0197															123.2
0.018"	21	IMG_0197															123.2
0.018"	28	IMG_0197															220.5
0.018"	18	IMG_0197															81.5
0.018"	17	IMG_0197															67.6
0.018"	31	IMG_0197															262.2
0.018"	14	IMG_0197															45.3236
0.018"	23	IMG_0197															151
0.018"	15	IMG_0197															39.8
0.018"	15	IMG_0197															39.8
0.018"	23	IMG_0197															151
0.018"	19	IMG_0197															95.4
0.018"	31	IMG_0197															262.2
0.018"	15	IMG_0197															39.8
0.018"	18	IMG_0197															81.5
0.018"	15	IMG_0197															39.8
0.018"	23	IMG_0197															151
0.018"	16	IMG_0197															53.7
0.018"	20	IMG_0197															109.3
0.018"	14	IMG_0197															45.3236
0.018"	24	IMG_0197															164.9
0.018"	28	IMG_0197															220.5
0.018"	20	IMG_0197															109.3
0.018"	20	IMG_0197															109.3
0.018"	15	IMG_0197															39.8
0.018"	19	IMG_0197															95.4
0.018"	19	IMG_0197															95.4
0.018"	20	IMG_0197															109.3
0.018"	20	IMG_0197															109.3
0.018"	19	IMG_0197															95.4
0.018"	20	IMG_0197															109.3
0.018"	20	IMG_0197															109.3
0.018"	32	IMG_0197															276.1
0.018"	13	IMG_0197															42.0862
0.018"	20	IMG_0197															109.3
0.018"	20	IMG_0197															109.3
0.018"	18	IMG_0197															81.5
0.018"	19	IMG_0197															95.4
0.018"	18	IMG_0197															81.5
0.018"	25	IMG_0197															178.8
0.018"	25	IMG_0197															178.8
0.018"	19	IMG_0197															95.4
0.018"	15	IMG_0197															39.8
0.018"	10	IMG_0197															32.374
0.018"	21	IMG_0197															123.2
0.018"	21	IMG_0197															123.2
0.018"	17	IMG_0197															67.6
0.018"	23	IMG_0197															151
0.018"	18	IMG_0197															81.5
0.018"	14	IMG_0197															45.3236
0.018"	22	IMG_0197															137.1
0.018"	20	IMG_0197															109.3
0.018"	22	IMG_0197															137.1
0.018"	15	IMG_0197															39.8
0.018"	18	IMG_0197															81.5
0.018"	19	IMG_0197															95.4
0.018"	22	IMG_0197															137.1
0.018"	22	IMG_0197															137.1
0.018"	23	IMG_0197															151
0.018"	18	IMG_0197															81.5
0.018"	19	IMG_0197															95.4
0.018"	22	IMG_0197															137.1
0.018"	20	IMG_0197															109.3
0.018"	20	IMG_0197															109.3
0.018"	14	IMG_0197															45.3236
0.018"	15	IMG_0197															39.8
0.018"	11	IMG_0197															35.6114
0.018"	19	IMG_0197															95.4
0.018"	14	IMG_0197															45.3236
0.018"	15	IMG_0197															39.8
0.018"	10	IMG_0197															32.374
0.018"	25	IMG_0197															178.8
0.018"	19	IMG_0197															95.4
0.018"	10	IMG_0197															32.374
0.018"	15	IMG_0197															39.8
0.018"	20	IMG_0197															109.3
0.018"	15	IMG_0197															39.8
0.018"	25	IMG_0197															178.8
0.018"	23	IMG_0197															151
0.018"	18	IMG_0197															81.5
0.018"	26	IMG_0197															192.7
0.018"	28	IMG_0197															220.5
0.018"	29	IMG_0197															234.4
0.018"	19	IMG_0197															95.4
0.018"	25	IMG_0197															178.8
0.018"	15	IMG_0197															39.8
0.018"	14	IMG_0197															45.3236
0.018"	15	IMG_0197															39.8
0.018"	18	IMG_0197															81.5
0.018"	8	IMG_0197															25.8992
0.018"	14	IMG_0197															45.3236
0.018"	13	IMG_0197															42.0862
0.018"	20	IMG_0197															109.3
0.018"	18	IMG_0197															81.5
0.018"	27	IMG_0197															206.6
0.018"	26	IMG_0197															192.7
0.018"	11	IMG_0197															35.6114
0.018"	16	IMG_0197															53.7
0.018"	20	IMG_0197															109.3
0.018"	32	IMG_0197															276.1
0.018"	25	IMG_0197															178.8
0.018"	22	IMG_0197															137.1
0.018"	31	IMG_0197															262.2
0.018"	25	IMG_0197															178.8
0.018"	8	IMG_0197															25.8992
0.018"	19	IMG_0197															95.4
0.018"	29	IMG_0197															234.4
0.018"	16	IMG_0197															53.7
0.018"	11	IMG_0197															35.6114
0.018"	18	IMG_0197															81.5
0.018"	17	IMG_0197															67.6
0.018"	20	IMG_0197															109.3
0.018"	15	IMG_0197															39.8
0.018"	25	IMG_0197															178.8
0.018"	12	IMG_0197															38.8488
0.018"	17	IMG_0197															67.6
0.018"	19	IMG_0197															95.4
0.018"	19	IMG_0197															95.4
0.018"	31	IMG_0197															262.2
0.018"	13	IMG_0197															42.0862
0.018"	8	IMG_0197															25.8992
0.018"	19	IMG_0197															95.4
0.018"	23	IMG_0197															151
0.018"	25	IMG_0197															178.8
0.018"	18	IMG_0197															81.5
0.018"	15	IMG_0197															39.8
0.018"	16	IMG_0197															53.7
0.018"	15	IMG_0197															39.8
0.018"	22	IMG_0197															137.1
0.018"	16	IMG_0197															53.7
0.018"	15	IMG_0197															39.8
0.018"	20	IMG_0197															109.3
0.018"	13	IMG_0197															42.0862
0.018"	22	IMG_0197															137.1
0.018"	28	IMG_0197															220.5
0.018"	12	IMG_0190															38.8488
0.018"	15	IMG_0190															39.8
0.018"	13	IMG_0190															42.0862
0.018"	12	IMG_0190															38.8488
0.018"	18	IMG_0190															81.5
0.018"	15	IMG_0190															39.8
0.018"	11	IMG_0190															35.6114
0.018"	11	IMG_0190															35.6114
0.018"	16	IMG_0190															53.7
0.018"	13	IMG_0190															42.0862
0.018"	18	IMG_0190															81.5
0.018"	19	IMG_0190															95.4
0.018"	19	IMG_0190															95.4
0.018"	17	IMG_0190															67.6
0.018"	16	IMG_0190															53.7
0.018"	21	IMG_0190															123.2
0.018"	30	IMG_0190															248.3
0.018"	14	IMG_0190															45.3236
0.018"	16	IMG_0190															53.7
0.018"	13	IMG_0190															42.0862
0.018"	15	IMG_0190															39.8
0.018"	17	IMG_0190															67.6
0.018"	22	IMG_0190															137.1
0.018"	24	IMG_0190															164.9
0.018"	17	IMG_0190															67.6
0.018"	21	IMG_0190															123.2
0.018"	18	IMG_0190															81.5
0.018"	32	IMG_0190															276.1
0.018"	20	IMG_0190															109.3
0.018"	18	IMG_0190															81.5
0.018"	15	IMG_0190															39.8
0.018"	20	IMG_0190															109.3
0.018"	26	IMG_0190															192.7
0.018"	17	IMG_0190															67.6
0.018"	13	IMG_0190															42.0862
0.018"	16	IMG_0190															53.7
0.018"	15	IMG_0190															39.8
0.018"	19	IMG_0190															95.4
0.018"	37	IMG_0190															345.6
0.018"	18	IMG_0190															81.5
0.018"	18	IMG_0190															81.5
0.018"	18	IMG_0190															81.5
0.018"	9	IMG_0190															29.1366
0.018"	15	IMG_0190															39.8
0.018"	15	IMG_0190															39.8
0.018"	19	IMG_0190															95.4
0.018"	13	IMG_0190															42.0862
0.018"	16	IMG_0190															53.7
0.018"	20	IMG_0190															109.3
0.018"	25	IMG_0190															178.8
0.018"	18	IMG_0190															81.5
0.018"	14	IMG_0190															45.3236
0.018"	15	IMG_0190															39.8
0.018"	20	IMG_0190															109.3
0.018"	20	IMG_0190															109.3
0.018"	14	IMG_0190															45.3236
0.018"	20	IMG_0190															109.3
0.018"	25	IMG_0190															178.8
0.018"	19	IMG_0190															95.4
0.018"	18	IMG_0190															81.5
0.018"	18	IMG_0190															81.5
0.018"	20	IMG_0190															109.3
0.018"	21	IMG_0190															123.2
0.018"	27	IMG_0190															206.6
0.018"	20	IMG_0190															109.3
0.018"	21	IMG_0190															123.2
0.018"	13	IMG_0190															42.0862
0.018"	20	IMG_0190															109.3
0.018"	12	IMG_0190															38.8488
0.018"	15	IMG_0190															39.8
0.018"	18	IMG_0190															81.5
0.018"	24	IMG_0190															164.9
0.018"	21	IMG_0190															123.2
0.018"	19	IMG_0190															95.4
0.018"	13	IMG_0190															42.0862
0.018"	23	IMG_0190															151
0.018"	26	IMG_0190															192.7
0.018"	20	IMG_0190															109.3
0.018"	19	IMG_0190															95.4
0.018"	24	IMG_0190															164.9
0.018"	15	IMG_0190															39.8
0.018"	22	IMG_0190															137.1
0.018"	11	IMG_0190															35.6114
0.018"	16	IMG_0190															53.7
0.018"	17	IMG_0190															67.6
0.018"	14	IMG_0190															45.3236
0.018"	18	IMG_0190															81.5
0.018"	18	IMG_0190															81.5
0.018"	36	IMG_0190															331.7
0.018"	19	IMG_0190															95.4
0.018"	14	IMG_0190															45.3236
0.018"	17	IMG_0190															67.6
0.018"	16	IMG_0190															53.7
0.018"	21	IMG_0190															123.2
0.018"	16	IMG_0190															53.7
0.018"	17	IMG_0190															67.6
0.018"	18	IMG_0190															81.5
0.018"	15	IMG_0190															39.8
0.018"	15	IMG_0190															39.8
0.018"	14	IMG_0190															45.3236
0.018"	12	IMG_0190															38.8488
0.018"	8	IMG_0190															25.8992
0.018"	13	IMG_0190															42.0862
0.018"	9	IMG_0190															29.1366
0.018"	34	IMG_0190															303.9
0.018"	18	IMG_0190															81.5
0.018"	15	IMG_0190															39.8
0.018"	19	IMG_0190															95.4
0.018"	20	IMG_0190															109.3
0.022"	14	IMG_0191	0.022"	227.7	ACQ_A_001												45.3236
0.022"	20	IMG_0191	0.022"	82.8	ACQ_A_001												109.3
0.022"	19	IMG_0191	0.022"	124.2	ACQ_A_001												95.4
0.022"	17	IMG_0191	0.022"	82.8	ACQ_A_001												67.6
0.022"	15	IMG_0191	0.022"	62.1	ACQ_A_001												39.8
0.022"	20	IMG_0191	0.022"	103.5	ACQ_A_001												109.3
0.022"	24	IMG_0191	0.022"	207	ACQ_A_001												164.9
0.022"	20	IMG_0191	0.022"	124.2	ACQ_A_001												109.3
0.022"	17	IMG_0191	0.022"	82.8	ACQ_A_001												67.6
0.022"	20	IMG_0191	0.022"	31.05	ACQ_A_001												109.3
0.022"	27	IMG_0191	0.022"	103.5	ACQ_A_001												206.6
0.022"	13	IMG_0191	0.022"	82.8	ACQ_A_001												42.0862
0.022"	26	IMG_0191	0.022"	124.2	ACQ_A_001												192.7
0.022"	18	IMG_0191	0.022"	41.4	ACQ_A_001												81.5
0.022"	19	IMG_0191	0.022"	310.5	ACQ_A_001												95.4
0.022"	18	IMG_0191	0.022"	372.6	ACQ_A_001												81.5
0.022"	15	IMG_0191	0.022"	289.8	ACQ_A_001												39.8
0.022"	18	IMG_0191	0.022"	31.05	ACQ_A_001												81.5
0.022"	21	IMG_0191	0.022"	207	ACQ_A_001												123.2
0.022"	18	IMG_0191	0.022"	269.1	ACQ_A_003												81.5
0.022"	18	IMG_0191	0.022"	641.7	ACQ_A_003												81.5
0.022"	17	IMG_0191	0.022"	269.1	ACQ_A_003												67.6
0.022"	18	IMG_0191	0.022"	31.05	ACQ_A_003												81.5
0.022"	12	IMG_0191	0.022"	82.8	ACQ_A_003												38.8488
0.022"	18	IMG_0191	0.022"	82.8	ACQ_A_003												81.5
0.022"	14	IMG_0191	0.022"	165.6	ACQ_A_003												45.3236
0.022"	20	IMG_0191	0.022"	434.7	ACQ_A_003												109.3
0.022"	15	IMG_0191	0.022"	227.7	ACQ_A_003												39.8
0.022"	16	IMG_0191	0.022"	144.9	ACQ_A_003												53.7
0.022"	17	IMG_0191	0.022"	144.9	ACQ_A_003												67.6
0.022"	20	IMG_0191	0.022"	41.4	ACQ_A_003												109.3
0.022"	8	IMG_0191	0.022"	331.2	ACQ_A_003												25.8992
0.022"	18	IMG_0191	0.022"	144.9	ACQ_A_003												81.5
0.022"	16	IMG_0191	0.022"	62.1	ACQ_A_003												53.7
0.022"	12	IMG_0191	0.022"	207	ACQ_A_003												38.8488
0.022"	13	IMG_0191	0.022"	289.8	ACQ_A_003												42.0862
0.022"	20	IMG_0191	0.022"	82.8	ACQ_A_003												109.3
0.022"	16	IMG_0191	0.022"	103.5	ACQ_A_003												53.7
0.022"	16	IMG_0191	0.022"	248.4	ACQ_A_003												53.7
0.022"	15	IMG_0191	0.022"	227.7	ACQ_A_003												39.8
0.022"	18	IMG_0191	0.022"	393.3	ACQ_A_003												81.5
0.022"	15	IMG_0191	0.022"	41.4	ACQ_A_003												39.8
0.022"	25	IMG_0191	0.022"	165.6	ACQ_A_003												178.8
0.022"	13	IMG_0191	0.022"	227.7	ACQ_A_003												42.0862
0.022"	11	IMG_0191	0.022"	103.5	ACQ_A_003												35.6114
0.022"	24	IMG_0191	0.022"	476.1	ACQ_A_002												164.9
0.022"	19	IMG_0191	0.022"	124.2	ACQ_A_002												95.4
0.022"	17	IMG_0191	0.022"	103.5	ACQ_A_002												67.6
0.022"	19	IMG_0191	0.022"	248.4	ACQ_A_002												95.4
0.022"	17	IMG_0191	0.022"	662.4	ACQ_A_002												67.6
0.022"	29	IMG_0191	0.022"	310.5	ACQ_A_002												234.4
0.022"	19	IMG_0191	0.022"	144.9	ACQ_A_002												95.4
0.022"	21	IMG_0191	0.022"	351.9	ACQ_A_002												123.2
0.022"	14	IMG_0191	0.022"	144.9	ACQ_A_002												45.3236
0.022"	11	IMG_0191	0.022"	165.6	ACQ_A_002												35.6114
0.022"	26	IMG_0191	0.022"	434.7	ACQ_A_002												192.7
0.022"	13	IMG_0191	0.022"	207	ACQ_A_002												42.0862
0.022"	17	IMG_0191	0.022"	165.6	ACQ_A_002												67.6
0.022"	20	IMG_0191	0.022"	414	ACQ_A_002												109.3
0.022"	23	IMG_0191	0.022"	662.4	ACQ_A_002												151
0.022"	17	IMG_0191	0.022"	331.2	ACQ_A_002												67.6
0.022"	15	IMG_0191	0.022"	393.3	ACQ_A_002												39.8
0.022"	18	IMG_0191	0.022"	434.7	ACQ_A_002												81.5
0.022"	17	IMG_0191	0.022"	186.3	ACQ_A_002												67.6
0.022"	15	IMG_0191	0.022"	621	ACQ_A_002												39.8
0.022"	24	IMG_0191	0.022"	103.5	ACQ_A_002												164.9
0.022"	18	IMG_0191	0.022"	62.1	ACQ_A_002												81.5
0.022"	15	IMG_0191	0.022"	186.3	ACQ_A_002												39.8
0.022"	18	IMG_0191	0.022"	144.9	ACQ_A_002												81.5
0.022"	21	IMG_0191	0.022"	393.3	ACQ_A_002												123.2
0.022"	30	IMG_0191	0.022"	144.9	ACQ_A_002												248.3
0.022"	17	IMG_0191	0.022"	103.5	ACQ_A_002												67.6
0.022"	12	IMG_0191	0.022"	103.5	ACQ_A_002												38.8488
0.022"	23	IMG_0191	0.022"	227.7	ACQ_A_002												151
0.022"	14	IMG_0196	0.022"	103.5	ACQ_A_002												45.3236
0.022"	10	IMG_0196	0.022"	144.9	ACQ_A_002												32.374
0.022"	23	IMG_0196	0.022"	310.5	ACQ_A_002												151
0.022"	15	IMG_0196	0.022"	31.05	ACQ_A_002												39.8
0.022"	16	IMG_0196	0.022"	993.6	ACQ_A_002												53.7
0.022"	19	IMG_0196	0.022"	165.6	ACQ_A_002												95.4
0.022"	19	IMG_0196	0.022"	82.8	ACQ_A_002												95.4
0.022"	19	IMG_0196	0.022"	82.8	ACQ_A_002												95.4
0.022"	19	IMG_0196	0.022"	600.3	ACQ_A_002												95.4
0.022"	19	IMG_0196															95.4
0.022"	16	IMG_0196															53.7
0.022"	20	IMG_0196															109.3
0.022"	19	IMG_0196															95.4
0.022"	20	IMG_0196															109.3
0.022"	19	IMG_0196															95.4
0.022"	18	IMG_0196															81.5
0.022"	17	IMG_0196															67.6
0.022"	19	IMG_0196															95.4
0.022"	13	IMG_0196															42.0862
0.022"	19	IMG_0196															95.4
0.022"	18	IMG_0196															81.5
0.022"	19	IMG_0196															95.4
0.022"	15	IMG_0196															39.8
0.022"	16	IMG_0196															53.7
0.022"	34	IMG_0196															303.9
0.022"	11	IMG_0196															35.6114
0.022"	26	IMG_0196															192.7
0.022"	16	IMG_0196															53.7
0.022"	20	IMG_0196															109.3
0.022"	13	IMG_0196															42.0862
0.022"	16	IMG_0196															53.7
0.022"	19	IMG_0196															95.4
0.022"	18	IMG_0196															81.5
0.022"	14	IMG_0196															45.3236
0.022"	17	IMG_0196															67.6
0.022"	13	IMG_0196															42.0862
0.022"	17	IMG_0196															67.6
0.022"	21	IMG_0196															123.2
0.022"	15	IMG_0196															39.8
0.022"	17	IMG_0196															67.6
0.022"	18	IMG_0196															81.5
0.022"	20	IMG_0196															109.3
0.022"	22	IMG_0196															137.1
0.022"	17	IMG_0196															67.6
0.022"	17	IMG_0196															67.6
0.022"	29	IMG_0196															234.4
0.022"	26	IMG_0196															192.7
0.022"	21	IMG_0196															123.2
0.022"	23	IMG_0196															151
0.022"	20	IMG_0196															109.3
0.022"	16	IMG_0196															53.7
0.022"	25	IMG_0196															178.8
0.022"	27	IMG_0196															206.6
0.022"	20	IMG_0196															109.3
0.022"	21	IMG_0196															123.2
0.022"	23	IMG_0196															151
0.022"	16	IMG_0196															53.7
0.022"	17	IMG_0196															67.6
0.022"	17	IMG_0196															67.6
0.022"	21	IMG_0196															123.2
0.022"	12	IMG_0196															38.8488
0.022"	14	IMG_0196															45.3236
0.022"	20	IMG_0196															109.3
0.022"	19	IMG_0196															95.4
0.022"	19	IMG_0196															95.4
0.022"	17	IMG_0196															67.6
0.022"	19	IMG_0196															95.4
0.022"	19	IMG_0196															95.4
0.022"	18	IMG_0196															81.5
0.022"	13	IMG_0196															42.0862
0.022"	20	IMG_0196															109.3
0.022"	14	IMG_0196															45.3236
0.022"	22	IMG_0196															137.1
0.022"	18	IMG_0196															81.5
0.022"	21	IMG_0196															123.2
	6

## Sheet: 0.012_Cal_Rig_Data
Movie File	Dot No.	frame 1	dia (pix)	X1	X1b	X2
IMG_189	1	248	14	2385		1730
IMG_189	2	249	17	2127		1442
IMG_189	3	250	10	2157		1505
IMG_189	4	250	18	2194		1490
IMG_189	5	250	17	2256		1472
IMG_189	6	251	16	2095	2111	1301
IMG_189	7	251	14	2208	2222	1299
IMG_189	8	251	10	2143	2153	1319
IMG_189	9	251	12	2209	2221	1397
IMG_189	10	251	15	2338	2353	1412
IMG_189	11	251	12	2049	2061	1451
IMG_189	12	251	14	2084	2098	1467
IMG_189	13	251	20	2041	2061	1484
IMG_189	14	251	12	2330	2342	1476
IMG_189	15	251	13	2421	2434	1489
IMG_189	16	251	13	2091	2104	1506
IMG_189	17	251	12	2148	2160	1522
IMG_189	18	251	13	2228	2241	1568
IMG_189	19	251	12	2193	2205	1646
IMG_189	20	252	12	2233	2245	1221
IMG_189	21	252	13	2267	2280	1270
IMG_189	22	252	11	2021	2032	1319
IMG_189	23	252	14	2167	2181	1317
IMG_189	24	252	11	1964	1975	1341
IMG_189	25	252	11	2182	2193	1347
IMG_189	26	252	13	2303	2316	1343
IMG_189	27	252	12	2415	2427	1357
IMG_189	28	252	10	2000	2010	1379
IMG_189	29	252	14	2040	2054	1382
IMG_189	30	252	16	2421	2437	1426
IMG_189	31	252	13	2065	2078	1450
IMG_189	32	252	7	2031	2038	1489
IMG_189	33	252	13	2068	2081	1495
IMG_189	34	252	17	2404	2421	1525
IMG_189	35	252	14	2019	2033	1549
IMG_189	36	252	14	2328	2342	1584
IMG_189	37	252	15	2398	2413	1608
IMG_189	38	252	13	2351	2364	1622
IMG_189	39	252	13	2311	2324	1659
IMG_189	40	252	18	2282	2300	1677
IMG_189	41	252	9	2463	2472	1641
IMG_189	42	252	19	2355	2374	1709
IMG_189	43	252	14	2381	2395	1723
IMG_189	44	253	13	2232	2245	1269
IMG_189	45	253	13	2214	2227	1278
IMG_189	46	253	24	1985	2009	1295
IMG_189	47	253	22	1985	2007	1296
IMG_189	48	253	16	2375	2391	1312
IMG_189	49	253	13	2010	2023	1357
IMG_189	50	253	14	2027	2041	1360
IMG_189	51	253	18	2341	2359	1347
IMG_189	52	253	16	2407	2423	1358
IMG_189	53	253	16	2327	2343	1387
IMG_189	54	253	14	2113	2127	1409
IMG_189	55	253	22	2489	2511	1416
IMG_189	56	253	16	2012	2028	1487
IMG_189	57	253	16	2061	2077	1503
IMG_189	58	253	15	2116	2131	1509
IMG_189	59	253	16	2173	2189	1517
IMG_189	60	253	22	2495	2517	1513
IMG_189	61	253	26	2549	2575	1537
IMG_189	62	253	14	2305	2319	1555
IMG_189	63	253	20	2130	2150	1592
IMG_189	64	253	14	2316	2330	1605
IMG_189	65	253	16	2341	2357	1606
IMG_189	66	253	15	2209	2224	1634
IMG_189	67	253	14	2338	2352	1652
IMG_189	68	253	14	2407	2421	1663
IMG_189	69	253	14	2399	2413	1686
IMG_189	70	254	18	2173	2191	1211
IMG_189	71	254	13	2251	2264	1238
IMG_189	72	254	14	2221	2235	1262
IMG_189	73	254	14	2325	2339	1281
IMG_189	74	254	14	2285	2299	1286
IMG_189	75	254	13	2246	2259	1301
IMG_189	76	254	13	2272	2285	1303
IMG_189	77	254	12	2261	2273	1317
IMG_189	78	254	14	1999	2013	1327
IMG_189	79	254	14	2127	2141	1352
IMG_189	80	254	15	2279	2294	1382
IMG_189	81	254	9	2335	2344	1372
IMG_189	82	254	17	2289	2306	1406
IMG_189	83	254	14	2361	2375	1405
IMG_189	84	254	19	2336	2355	1415
IMG_189	85	254	18	2295	2313	1433
IMG_189	86	254	14	2333	2347	1437
IMG_189	87	254	17	2091	2108	1445
IMG_189	88	254	17	2209	2226	1447
IMG_189	89	254	12	2059	2071	1471
IMG_189	90	254	17	2111	2128	1468
IMG_189	91	254	19	2285	2304	1477
IMG_189	92	254	13	2358	2371	1483
IMG_189	93	254	16	2109	2125	1497
IMG_189	94	254	19	2208	2227	1531
IMG_189	95	254	17	2167	2184	1550
IMG_189	96	254	12	2192	2204	1588
IMG_189	97	254	14	2223	2237	1597
IMG_189	98	254	21	2269	2290	1628
IMG_189	99	254	23	2366	2389	1603
IMG_189	100	254	13	2403	2416	1652
IMG_189	101	254	20	2351	2371	1816
IMG_189	102	255	14	2195	2209	1215
IMG_189	103	255	19	2210	2229	1235
IMG_189	104	255	8	2303	2311	1242
IMG_189	105	255	24	2263	2287	1285
IMG_189	106	255	6	2305	2311	1277
IMG_189	107	255	14	2249	2263	1312
IMG_189	108	255	22	2275	2297	1323
IMG_189	109	255	16	2127	2143	1349
IMG_189	110	255	16	2306	2322	1339
IMG_189	111	255	17	2355	2372	1357
IMG_189	112	255	14	2371	2385	1363
IMG_189	113	255	9	2399	2408	1379
IMG_189	114	255	13	2222	2235	1395
IMG_189	115	255	12	2245	2257	1415
IMG_189	116	255	15	2135	2150	1428
IMG_189	117	255	14	2219	2233	1439
IMG_189	118	255	16	2259	2275	1447
IMG_189	119	255	16	2095	2111	1473
IMG_189	120	255	21	2268	2289	1477
IMG_189	121	255	15	2049	2064	1495
IMG_189	122	255	19	2168	2187	1491
IMG_189	123	255	18	2241	2259	1497
IMG_189	124	255	15	2149	2164	1529
IMG_189	125	255	17	2174	2191	1563
IMG_189	126	255	19	2240	2259	1602
IMG_189	127	256	15	2268	2283	1270
IMG_189	128	256	22	2375	2397	1300
IMG_189	129	256	17	2327	2344	1311
IMG_189	130	256	23	2345	2368	1327
IMG_189	131	256	22	2167	2189	1327
IMG_189	132	256	13	2266	2279	1351
IMG_189	133	256	16	2375	2391	1399
IMG_189	134	256	18	2227	2245	1463
IMG_189	135	256	16	2241	2257	1478
IMG_189	136	256	16	2123	2139	1499
IMG_189	137	256	16	2215	2231	1507
IMG_189	138	256	15	2279	2294	1524
IMG_189	139	257	13	2316	2329	1247
IMG_189	140	257	15	2151	2166	1274
IMG_189	141	257	14	2195	2209	1301
IMG_189	142	257	22	2258	2280	1301
IMG_189	143	257	13	2205	2218	1315
IMG_189	144	257	14	2299	2313	1319
IMG_189	145	257	19	2145	2164	1323
IMG_189	146	257	17	2272	2289	1343
IMG_189	147	257	16	2261	2277	1380
IMG_189	148	257	25	2279	2304	1521
IMG_189	149	258	17	2361	2378	1278
IMG_189	150	258	24	2202	2226	1294
IMG_189	151	258	12	2284	2296	1335
IMG_189	152	258	18	2343	2361	1336
IMG_189	153	258	12	2388	2400	1341
IMG_189	154	258	27	2312	2339	1391
IMG_189	155	258	15	2252	2267	1434
IMG_189	156	258	19	2292	2311	1430
IMG_189	157	258	20	2200	2220	1474
IMG_189	158	258	12	2225	2237	1468
IMG_189	159	258	14	2244	2258	1465
IMG_189	160	258	13	2256	2269	1495
IMG_189	161	259	16	2368	2384	1270
IMG_189	162	259	19	2373	2392	1299
IMG_189	163	259	24	2396	2420	1329
IMG_189	164	259	25	2368	2393	1377
IMG_189	165	259	17	2206	2223	1387
IMG_189	166	259	16	2255	2271	1437
IMG_189	167	259	22	2409	2431	1439
IMG_189	168	259	18	2320	2338	1466
IMG_189	169	259	21	2202	2223	1487
IMG_189	170	259	33	2325	2358	1497
IMG_189	171	260	29	2366	2395	1297
IMG_189	172	260	20	2216	2236	1389
IMG_189	173	260	16	2321	2337	1424
IMG_189	174	260	19	2308	2327	1447
IMG_189	175	260	21	2369	2390	1452
IMG_189	176	260	20	2329	2349	1468
IMG_189	177	260	36	2335	2371	1497
IMG_189	178	260	11	2203	2214	1485
IMG_189	179	261	16	2275	2291	1253
IMG_189	180	261	20	2379	2399	1288
IMG_189	181	261	18	2435	2453	1298
IMG_189	182	261	26	2386	2412	1319
IMG_189	183	261	18	2345	2363	1367
IMG_189	184	261	19	2299	2318	1403
IMG_189	185	261	26	2327	2353	1433
IMG_189	186	261	34	2363	2397	1459
IMG_189	187	261	27	2340	2367	1491
IMG_189	188	261	26	2375	2401	1493
IMG_189	189	262	16	2287	2303	1248
IMG_189	190	262	19	2443	2462	1290
IMG_189	191	262	26	2401	2427	1315
IMG_189	192	262	22	2377	2399	1323
IMG_189	193	262	24	2237	2261	1424
IMG_189	194	262	24	2389	2413	1459
IMG_189	195	262	23	2414	2437	1463
IMG_189	196	262	22	2361	2383	1484
IMG_189	197	262	22	2393	2415	1490
IMG_189	198	263	19	2452	2471	1305	2473	1302
IMG_189	199	263	12	2325	2337	1339					Calibration Rig Tracking Data for Velocity Measurements
IMG_189	200	263	14	2475	2489	1337
IMG_189	201	263	29	2252	2281	1416
IMG_189	202	263	24	2435	2459	1448	2466	1435	2487	1422
IMG_189	203	263	14	2381	2395	1476
IMG_189	204	263	24	2417	2436	1483	2441	1481	2455	1473	2471	1465	2485	1457	2499	1449	2510	1440	2525	1431	24
IMG_189	205	263	20	2367	2387	1856
IMG_189	206	264	25	2441	2458	1349	2463	1345													25
IMG_189	207	264	18	2493	2511	1356
IMG_189	208	264	17	2484	2501	1395	2488	1423
IMG_189	209	267	20	2309	2329	1731
IMG_189	210	269	20	2324	2344	1593	2339	1586
IMG_189	211	271	28	2567	2595	1247	2595	1245
IMG_183	1	400	12	2175	2187	1659
IMG_183	2		14	2217	2231	1654
IMG_183	3	401	15	2223	2238	1453
IMG_183	4		14	2031	2045	1521
IMG_183	5		13	2278	2291	1681
IMG_183	6	402	11	2334	2345	1394
IMG_183	7	402	18	2395	2413	1413
IMG_183	8	402	16	2271	2287	1435
IMG_183	9	402	12	1985	1997	1469
IMG_183	10	402	17	2063	2080	1465
IMG_183	11	402	18	2199	2217	1507
IMG_183	12	402	14	1985	1999	1539
IMG_183	13	402	21	2012	2033	1539
IMG_183	14	402	19	2040	2059	1530
IMG_183	15	402	20	2129	2149	1547
IMG_183	16	402	12	2334	2346	1569
IMG_183	17	402	15	2009	2024	1576
IMG_183	18	402	14	2089	2103	1608
IMG_183	19	402	16	2245	2261	1628
IMG_183	20	402	26	2068	2094	1650
IMG_183	21	402	18	2152	2170	1656
IMG_183	22	402	16	2343	2359	1648
IMG_183	23	402	23	1960	1983	1686
IMG_183	24	402	14	2477	2491	1685
IMG_183	25	402	11	2516	2527	1685
IMG_183	26	402	16	2467	2483	1722
IMG_183	27	402	17	2440	2457	1727
IMG_183	28	402	14	2415	2429	1749
IMG_183	29	402	21	2461	2482	1755
IMG_183	30	402	18	2311	2329	1765
IMG_183	31	402	13	2197	2210	1760
IMG_183	32	402	19	2374	2393	1841
IMG_183	33	402	13	2410	2423	1841
IMG_183	34	402	14	2301	2315	1863
IMG_183	35	402	13	2393	2406	1902
IMG_183	36	403	10	2217	2227	1374
IMG_183	37	403	23	2405	2428	1374
IMG_183	38	403	23	2410	2433	1401
IMG_183	39	403	15	2484	2499	1411
IMG_183	40	403	22	2305	2327	1423
IMG_183	41	403	19	1935	1954	1473
IMG_183	42	403	14	2287	2301	1476
IMG_183	43	403	17	2319	2336	1487
IMG_183	44	403	18	2492	2510	1525
IMG_183	45	403	15	2452	2467	1571
IMG_183	46	403	16	2359	2375	1568
IMG_183	47	403	20	2137	2157	1567
IMG_183	48	403	12	2159	2171	1561
IMG_183	49	403	12	2371	2383	1595
IMG_183	50	403	12	2423	2435	1603
IMG_183	51	403	16	2302	2318	1623
IMG_183	52	403	14	2451	2465	1642
IMG_183	53	403	15	2384	2399	1653
IMG_183	54	403	26	2336	2362	1657
IMG_183	55	403	19	2288	2307	1644
IMG_183	56	403	13	1917	1930	1633
IMG_183	57	403	16	1905	1921	1657
IMG_183	58	403	17	1969	1986	1642
IMG_183	59	403	16	2001	2017	1664
IMG_183	60	403	17	1934	1951	1696
IMG_183	61	403	22	2199	2221	1697
IMG_183	62	403	15	2364	2379	1705
IMG_183	63	403	16	2429	2445	1715
IMG_183	64	403	18	2469	2487	1693
IMG_183	65	403	12	2550	2562	1703
IMG_183	66	403	15	2488	2503	1733
IMG_183	67	403	15	2216	2231	1733
IMG_183	68	403	19	1951	1970	1777
IMG_183	69	403	16	2143	2159	1796
IMG_183	70	403	12	2195	2207	1805
IMG_183	71	403	17	2220	2237	1812
IMG_183	72	403	20	2277	2297	1825
IMG_183	73	403	12	2015	2027	1841
IMG_183	74	403	15	2103	2118	1839
IMG_183	75	403	16	2327	2343	1860
IMG_183	76	403	11	2407	2418	1881
IMG_183	77	403	21	2399	2420	1909
IMG_183	78	403	18	2209	2227	1922
IMG_183	79	405	20	2361	2381	1375
IMG_183	80	405	15	2416	2431	1384
IMG_183	81	405	14	2448	2462	1371
IMG_183	82	405	14	2315	2329	1414
IMG_183	83	405	16	2272	2288	1485
IMG_183	84	405	13	2397	2410	1475
IMG_183	85	405	18	2420	2438	1475
IMG_183	86	405	16	2169	2185	1499
IMG_183	87	405	16	2475	2491	1513
IMG_183	88	405	16	2397	2413	1531
IMG_183	89	405	19	2345	2364	1542
IMG_183	90	405	14	2259	2273	1554
IMG_183	91	405	24	2213	2237	1555
IMG_183	92	405	23	2028	2051	1601
IMG_183	93	405	20	2275	2295	1594
IMG_183	94	405	23	2406	2429	1602
IMG_183	95	405	19	2238	2257	1632
IMG_183	96	405	15	2040	2055	1671
IMG_183	97	405	15	2109	2124	1671
IMG_183	98	405	25	2188	2213	1673
IMG_183	99	405	13	2270	2283	1677
IMG_183	100	405	14	2349	2363	1685
IMG_183	101	405	15	2286	2301	1709
IMG_183	102	405	20	2407	2427	1723
IMG_183	103	405	13	2542	2555	1709
IMG_183	104	405	10	2322	2332	1791
IMG_183	105	405	13	1977	1990	1796
IMG_183	106	405	10	1951	1961	1826
IMG_183	107	405	9	2198	2207	1876

## Sheet: 0.018_Cal_Rig_data
Movie File	Dot No.	frame 1	dia (pix)	X1	X1b	X2
IMG_190	1	321	12	1852	1864	1215
IMG_190	2	321	15	2109	2124	1324
IMG_190	3	321	13	2187	2200	1335
IMG_190	4	321	12	2197	2209	1358
IMG_190	5	321	18	2300	2318	1369
IMG_190	6	321	15	2208	2223	1375
IMG_190	7	321	11	2159	2170	1389
IMG_190	8	321	11	2277	2288	1414
IMG_190	9	321	16	2249	2265	1472
IMG_190	10	322	13	1964	1977	1108
IMG_190	11	322	18	2287	2305	1141
IMG_190	12	322	19	2180	2199	1156
IMG_190	13	322	19	1993	2012	1193
IMG_190	14	322	17	2295	2312	1190
IMG_190	15	322	16	2032	2048	1238
IMG_190	16	322	21	2225	2246	1252
IMG_190	17	322	30	2303	2333	1234
IMG_190	18	322	14	2023	2037	1287
IMG_190	19	322	16	2174	2190	1294
IMG_190	20	322	13	2361	2374	1298
IMG_190	21	322	15	1918	1933	1323
IMG_190	22	322	17	2046	2063	1316
IMG_190	23	322	22	2208	2230	1339
IMG_190	24	322	24	2342	2366	1340
IMG_190	25	322	17	2059	2076	1373
IMG_190	26	322	21	2383	2404	1396
IMG_190	27	322	18	2145	2163	1441
IMG_190	28	322	32	2285	2317	1432
IMG_190	29	322	20	2415	2435	1445
IMG_190	30	322	18	2098	2116	1470
IMG_190	31	322	15	2131	2146	1458
IMG_190	32	322	20	2227	2247	1480
IMG_190	33	322	26	2412	2438	1490
IMG_190	34	322	17	2241	2258	1511
IMG_190	35	322	13	2139	2152	1518
IMG_190	36	322	16	2203	2219	1526
IMG_190	37	322	15	2127	2142	1536
IMG_190	38	322	19	2168	2187	1537
IMG_190	39	322	37	2113	2150	1570
IMG_190	40	323	18	2215	2233	1077
IMG_190	41	323	18	2045	2063	1169
IMG_190	42	323	18	1993	2011	1178
IMG_190	43	323	9	2310	2319	1158
IMG_190	44	323	15	2344	2359	1182
IMG_190	45	323	15	2261	2276	1196
IMG_190	46	323	19	2127	2146	1200
IMG_190	47	323	13	2113	2126	1211
IMG_190	48	323	16	2280	2296	1231
IMG_190	49	323	20	1879	1899	1283
IMG_190	50	323	25	2231	2256	1283
IMG_190	51	323	18	2105	2123	1338
IMG_190	52	323	14	1985	1999	1361
IMG_190	53	323	15	2028	2043	1351
IMG_190	54	323	20	2155	2175	1371
IMG_190	55	323	20	2199	2219	1368
IMG_190	56	323	14	2228	2242	1370
IMG_190	57	323	20	2273	2293	1383
IMG_190	58	323	25	2448	2473	1384
IMG_190	59	323	19	2180	2199	1413
IMG_190	60	323	18	2387	2405	1407
IMG_190	61	323	18	2069	2087	1429
IMG_190	62	323	20	2291	2311	1462
IMG_190	63	323	21	2252	2273	1469
IMG_190	64	323	27	2406	2433	1469
IMG_190	65	323	20	2253	2273	1502
IMG_190	66	323	21	1974	1995	1525
IMG_190	67	323	13	2538	2551	1536
IMG_190	68	323	20	2603	2623	1538
IMG_190	69	323	12	2148	2160	1563
IMG_190	70	323	15	2189	2204	1577
IMG_190	71	323	18	2333	2351	1617
IMG_190	72	323	24	2111	2135	1635
IMG_190	73	323	21	2668	2689	1844
IMG_190	74	324	19	2248	2267	1270
IMG_190	75	324	13	2061	2074	1342
IMG_190	76	324	23	2008	2031	1359
IMG_190	77	324	26	2431	2457	1365
IMG_190	78	324	20	2114	2134	1400
IMG_190	79	324	19	2285	2304	1401
IMG_190	80	324	24	2325	2349	1404
IMG_190	81	324	15	2223	2238	1438
IMG_190	82	324	22	2163	2185	1491
IMG_190	83	324	11	2390	2401	1488
IMG_190	84	324	16	2542	2558	1529
IMG_190	85	324	17	2194	2211	1542
IMG_190	86	324	14	1969	1983	1565
IMG_190	87	324	18	2094	2112	1575
IMG_190	88	324	18	2169	2187	1568
IMG_190	89	324	36	2122	2158	1600
IMG_190	90	324	19	2340	2359	1607
IMG_190	91	325	14	2192	2206	1212
IMG_190	92	325	17	2258	2275	1236
IMG_190	93	325	16	2040	2056	1299
IMG_190	94	325	21	2144	2165	1305
IMG_190	95	325	16	2171	2187	1325
IMG_190	96	325	17	2222	2239	1337
IMG_190	97	325	18	2016	2034	1361
IMG_190	98	325	15	2051	2066	1391
IMG_190	99	325	15	2277	2292	1396
IMG_190	100	325	14	2080	2094	1422
IMG_190	101	325	12	2091	2103	1453
IMG_190	102	325	8	1784	1792	1529
IMG_190	103	325	13	1951	1964	1500
IMG_190	104	325	9	2108	2117	1506
IMG_190	105	325	34	2254	2288	1504
IMG_190	106	325	18	2399	2417	1490
IMG_190	107	325	15	2499	2514	1467
IMG_190	108	325	19	2305	2324	1545
IMG_190	109	325	20	2247	2267	1688
IMG_197	1	298	16	2050	2066	1178
IMG_197	2	298	17	1966	1983	1225
IMG_197	3	298	28	2237	2265	1259
IMG_197	4	298	21	2030	2051	1367
IMG_197	5	298	19	2150	2169	1384
IMG_197	6	298	22	1961	1983	1402
IMG_197	7	298	22	2051	2073	1408
IMG_197	8	298	13	1904	1917	1412
IMG_197	9	298	12	2310	2322	1408
IMG_197	10	298	29	1972	2001	1451
IMG_197	11	298	24	1903	1927	1489
IMG_197	12	298	19	2189	2208	1478
IMG_197	13	298	21	1780	1801	1530
IMG_197	14	298	19	2059	2078	1549
IMG_197	15	298	21	2179	2200	1548
IMG_197	16	298	15	1823	1838	1591
IMG_197	17	298	24	2002	2026	1590
IMG_197	18	298	22	2100	2122	1585
IMG_197	19	298	26	1968	1994	1611
IMG_197	20	298	16	2197	2213	1609
IMG_197	21	298	17	2375	2392	1655
IMG_197	22	298	13	2346	2359	1686
IMG_197	23	298	19	2401	2420	1684
IMG_197	24	298	9	2336	2345	1726
IMG_197	25	298	16	2398	2414	1723
IMG_197	26	298	50	1439	1489	1767
IMG_197	27	299	20	1715	1735	1095
IMG_197	28	299	20	1617	1637	1110
IMG_197	29	299	22	1708	1730	1138
IMG_197	30	299	14	1991	2005	1225
IMG_197	31	299	25	2077	2102	1218
IMG_197	32	299	27	2133	2160	1226
IMG_197	33	299	16	1893	1909	1326
IMG_197	34	299	14	1996	2010	1334
IMG_197	35	299	17	2232	2249	1322
IMG_197	36	299	15	2040	2055	1370
IMG_197	37	299	27	2195	2222	1380
IMG_197	38	299	20	2238	2258	1369
IMG_197	39	299	35	2270	2305	1382
IMG_197	40	299	18	2157	2175	1393
IMG_197	41	299	14	2024	2038	1394
IMG_197	42	299	31	1859	1890	1421
IMG_197	43	299	22	1928	1950	1432
IMG_197	44	299	27	2057	2084	1442
IMG_197	45	299	17	2091	2108	1445
IMG_197	46	299	24	2114	2138	1456
IMG_197	47	299	24	2147	2171	1468
IMG_197	48	299	21	1979	2000	1476
IMG_197	49	299	28	2142	2170	1486
IMG_197	50	299	23	2235	2258	1486
IMG_197	51	299	21	2044	2065	1506
IMG_197	52	299	21	2106	2127	1522
IMG_197	53	299	28	2069	2097	1530
IMG_197	54	299	18	1983	2001	1548
IMG_197	55	299	17	1737	1754	1575
IMG_197	56	299	31	2056	2087	1581
IMG_197	57	299	14	1913	1927	1617
IMG_197	58	299	23	1969	1992	1615
IMG_197	59	299	15	1991	2006	1614
IMG_197	60	299	15	2113	2128	1611
IMG_197	61	299	23	2199	2222	1615
IMG_197	62	299	19	2128	2147	1637
IMG_197	63	299	31	1938	1969	1669
IMG_197	64	299	15	2149	2164	1665
IMG_197	65	299	18	2177	2195	1659
IMG_197	66	299	15	1979	1994	1703
IMG_197	67	299	23	2369	2392	1698
IMG_197	68	299	16	2379	2395	1733
IMG_197	69	300	20	2179	2199	1231
IMG_197	70	300	14	1894	1908	1314
IMG_197	71	300	24	1814	1838	1379
IMG_197	72	300	28	2238	2266	1378
IMG_197	73	300	20	2139	2159	1400
IMG_197	74	300	20	2161	2181	1410
IMG_197	75	300	15	2018	2033	1431
IMG_197	76	300	19	1965	1984	1441
IMG_197	77	300	19	2059	2078	1441
IMG_197	78	300	20	1671	1691	1460
IMG_197	79	300	20	2184	2204	1471
IMG_197	80	300	19	1754	1773	1518
IMG_197	81	300	20	1868	1888	1514
IMG_197	82	300	20	2088	2108	1514
IMG_197	83	300	32	2033	2065	1539
IMG_197	84	300	13	1803	1816	1570
IMG_197	85	300	20	2031	2051	1578
IMG_197	86	300	20	2249	2269	1571
IMG_197	87	300	18	1973	1991	1619
IMG_197	88	300	19	2086	2105	1611
IMG_197	89	300	18	2253	2271	1609
IMG_197	90	300	25	2533	2558	1810
IMG_197	91	300	25	2696	2721	1799
IMG_197	92	300	19	1781	1800	1939
IMG_197	93	301	15	2063	2078	1264
IMG_197	94	301	10	2255	2265	1211
IMG_197	95	301	21	2044	2065	1319
IMG_197	96	301	21	1955	1976	1345
IMG_197	97	301	17	1733	1750	1351
IMG_197	98	301	23	1916	1939	1374
IMG_197	99	301	18	2100	2118	1370
IMG_197	100	301	14	1684	1698	1424
IMG_197	101	301	22	1978	2000	1420
IMG_197	102	301	20	2119	2139	1466
IMG_197	103	301	22	2101	2123	1501
IMG_197	104	301	15	2143	2158	1489
IMG_197	105	301	18	2173	2191	1485
IMG_197	106	301	19	2205	2224	1494
IMG_197	107	301	22	1974	1996	1539
IMG_197	108	301	22	1424	1446	1551
IMG_197	109	301	23	1815	1838	1559
IMG_197	110	301	18	2123	2141	1586
IMG_197	111	301	19	2221	2240	1626
IMG_197	112	301	22	2148	2170	1680
IMG_197	113	301	20	2424	2444	1704
IMG_197	114	301	20	1776	1796	1953
IMG_197	115	302	14	2124	2138	1284
IMG_197	116	302	15	1741	1756	1323
IMG_197	117	302	11	1684	1695	1343
IMG_197	118	302	19	1974	1993	1364
IMG_197	119	302	14	2014	2028	1348
IMG_197	120	302	15	2188	2203	1350
IMG_197	121	302	10	2136	2146	1385
IMG_197	122	302	25	1821	1846	1409
IMG_197	123	302	19	1875	1894	1411
IMG_197	124	302	10	1914	1924	1415
IMG_197	125	302	15	1944	1959	1448
IMG_197	126	302	20	1913	1933	1488
IMG_197	127	302	15	2136	2151	1476
IMG_197	128	302	25	2248	2273	1500
IMG_197	129	302	23	2095	2118	1589
IMG_197	130	302	18	2268	2286	1581
IMG_197	131	302	26	2494	2520	1643
IMG_197	132	302	28	2276	2304	1703
IMG_197	133	302	29	2231	2260	1718
IMG_197	134	303	19	1795	1814	1031
IMG_197	135	303	25	1731	1756	1159
IMG_197	136	303	15	1873	1888	1245
IMG_197	137	303	14	1681	1695	1284
IMG_197	138	303	15	1745	1760	1289
IMG_197	139	303	18	2286	2304	1288
IMG_197	140	303	8	1898	1906	1310
IMG_197	141	303	14	2139	2153	1340
IMG_197	142	303	13	1930	1943	1370
IMG_197	143	303	20	1793	1813	1383
IMG_197	144	303	18	1918	1936	1498
IMG_197	145	303	27	2231	2258	1508
IMG_197	146	303	26	1843	1869	1579
IMG_197	147	303	11	2139	2150	1601
IMG_197	148	303	16	2255	2271	1583
IMG_197	149	303	20	2093	2113	1673
IMG_197	150	303	32	2294	2326	1710
IMG_197	151	303	25	2041	2066	1733
IMG_197	152	303	22	2026	2048	1744
IMG_197	153	303	31	1760	1791	2128
IMG_197	154	304	25	1806	1831	1073
IMG_197	155	304	8	1683	1691	1241
IMG_197	156	304	19	1900	1919	1393
IMG_197	157	304	29	1851	1880	1574
IMG_197	158	305	16	1809	1825	1101
IMG_197	159	305	11	1934	1945	1105
IMG_197	160	305	18	1756	1774	1248
IMG_197	161	305	17	1956	1973	1303
IMG_197	162	305	20	2058	2078	1303
IMG_197	163	305	15	2435	2450	1308
IMG_197	164	305	25	2120	2145	1715
IMG_197	165	305	12	2158	2170	1740
IMG_197	166	306	17	2111	2128	970
IMG_197	167	306	19	1820	1839	1081
IMG_197	168	306	19	1855	1874	1155
IMG_197	169	306	31	2503	2534	1593
IMG_197	170	307	13	2253	2266	986
IMG_197	171	307	8	2658	2666	1089
IMG_197	172	307	19	2389	2408	1318
IMG_197	173	307	23	2495	2518	1596
IMG_197	174	307	25	2149	2174	1724
IMG_197	175	307	18	1958	1976	1819
IMG_197	176	308	15	2069	2084	961
IMG_197	177	308	16	2249	2265	1004
IMG_197	178	308	15	2356	2371	1005
IMG_197	179	308	22	2594	2616	1166
IMG_197	180	308	16	2610	2626	1155
IMG_197	181	308	15	2395	2410	1298
IMG_197	182	308	20	2140	2160	1559
IMG_197	183	308	13	2155	2168	1728
IMG_197	184	308	22	1953	1975	1835
IMG_197	185	308	28	2120	2148	2026

## Sheet: 0.022_Cal_Rig_Data
Movie File	Dot No.	frame 1	dia (pix)	X1	X1b	X2
IMG_0191	1	300	14	1983	1997	1487
IMG_0191	2	300	20	2000	2020	1553
IMG_0191	3	300	19	2035	2054	1554
IMG_0191	4	300	17	2063	2080	1556
IMG_0191	5	300	15	1967	1982	1582
IMG_0191	6	301	20	1983	2003	1456
IMG_0191	7	301	24	2140	2164	1485
IMG_0191	8	301	20	2044	2064	1511
IMG_0191	9	301	17	1865	1882	1512
IMG_0191	10	301	20	1851	1871	1531
IMG_0191	11	301	27	2047	2074	1568
IMG_0191	12	301	13	2013	2026	1608
IMG_0191	13	301	26	2017	2043	1650
IMG_0191	14	301	18	2027	2045	1667
IMG_0191	15	301	19	1910	1929	1692
IMG_0191	16	301	18	1838	1856	1825
IMG_0191	17	301	15	1862	1877	1835
IMG_0191	18	302	18	2064	2082	1426
IMG_0191	19	302	21	1995	2016	1463
IMG_0191	20	302	18	1818	1836	1491
IMG_0191	21	302	18	1983	2001	1494
IMG_0191	22	302	17	2010	2027	1518
IMG_0191	23	302	18	2118	2136	1536
IMG_0191	24	302	12	2169	2181	1538
IMG_0191	25	302	18	1790	1808	1557
IMG_0191	26	302	14	1980	1994	1553
IMG_0191	27	302	20	1977	1997	1571
IMG_0191	28	302	15	2127	2142	1595
IMG_0191	29	302	16	2018	2034	1651
IMG_0191	30	302	17	2063	2080	1649
IMG_0191	31	302	20	1925	1945	1685
IMG_0191	32	302	8	1801	1809	1751
IMG_0191	33	302	18	1842	1860	1764
IMG_0191	34	302	16	1952	1968	1778
IMG_0191	35	303	12	1987	1999	1405
IMG_0191	36	303	13	2005	2018	1416
IMG_0191	37	303	20	1631	1651	1477
IMG_0191	38	303	16	2007	2023	1490
IMG_0191	39	303	16	2048	2064	1542
IMG_0191	40	303	15	1978	1993	1640
IMG_0191	41	303	18	2007	2025	1750
IMG_0191	42	303	15	1953	1968	1788
IMG_0191	43	303	25	1870	1895	1803
IMG_0191	44	304	13	2023	2036	1369
IMG_0191	45	304	11	2036	2047	1405
IMG_0191	46	304	24	2042	2066	1684
IMG_0191	47	304	19	2008	2027	1722
IMG_0191	48	304	17	2112	2129	1767
IMG_0191	49	304	19	1884	1903	1962
IMG_0191	50	305	17	1887	1904	1685
IMG_0191	51	305	29	2052	2081	1686
IMG_0191	52	306	19	1927	1946	1482
IMG_0191	53	306	21	1984	2005	1463
IMG_0191	54	306	14	2026	2040	1491
IMG_0191	55	306	11	2047	2058	1529
IMG_0191	56	306	26	2106	2132	1545
IMG_0191	57	306	13	2023	2036	1564
IMG_0191	58	306	17	2032	2049	1616
IMG_0191	59	306	20	2163	2183	1669
IMG_0191	60	307	23	2112	2135	1462
IMG_0191	61	307	17	2073	2090	1477
IMG_0191	62	307	15	2053	2068	1566
IMG_0191	63	307	18	2182	2200	1566
IMG_0191	64	307	17	1976	1993	1599
IMG_0191	65	307	15	2165	2180	1639
IMG_0191	66	307	24	2193	2217	1694
IMG_0191	67	308	18	2019	2037	1525
IMG_0191	68	308	15	1962	1977	1550
IMG_0191	69	308	18	2163	2181	1533
IMG_0191	70	308	21	2182	2203	1568
IMG_0191	71	308	30	2205	2235	1703
IMG_0191	72	309	17	2039	2056	1460
IMG_0191	73	309	12	2104	2116	1638
IMG_0191	74	309	23	2232	2255	1725
IMG_0196	1	419	14	2116	2130	1335
IMG_0196	2		10	2130	2140	1411
IMG_0196	3		23	2174	2197	1469
IMG_0196	4		15	2233	2248	1472
IMG_0196	5		16	2176	2192	1548
IMG_0196	6		19	2270	2289	1524
IMG_0196	7		19	2091	2110	1595
IMG_0196	8		19	2188	2207	1603
IMG_0196	9		19	2206	2225	1603
IMG_0196	10	420	19	2166	2185	1353
IMG_0196	11		16	2356	2372	1435
IMG_0196	12		20	2372	2392	1454
IMG_0196	13		19	2241	2260	1470
IMG_0196	14		20	2292	2312	1496
IMG_0196	15		19	2184	2203	1526
IMG_0196	16		18	2312	2330	1520
IMG_0196	17		17	2237	2254	1545
IMG_0196	18		19	2183	2202	1569
IMG_0196	19		13	2141	2154	1588
IMG_0196	20		19	2301	2320	1596
IMG_0196	21		18	2030	2048	1626
IMG_0196	22		19	2110	2129	1727
IMG_0196	23		15	2115	2130	1776
IMG_0196	24	421	16	2055	2071	1288
IMG_0196	25		34	1744	1778	1358
IMG_0196	26		11	2167	2178	1355
IMG_0196	27		26	2294	2320	1374
IMG_0196	28		16	2113	2129	1483
IMG_0196	29		20	2178	2198	1473
IMG_0196	30		13	2212	2225	1470
IMG_0196	31		16	2262	2278	1458
IMG_0196	32		19	2390	2409	1480
IMG_0196	33		18	2312	2330	1494
IMG_0196	34		14	2150	2164	1506
IMG_0196	35		17	2248	2265	1518
IMG_0196	36		13	2158	2171	1550
IMG_0196	37		17	2329	2346	1553
IMG_0196	38		21	2351	2372	1540
IMG_0196	39		15	2094	2109	1574
IMG_0196	40		17	2078	2095	1586
IMG_0196	41		18	2238	2256	1609
IMG_0196	42		20	2149	2169	1644
IMG_0196	43		22	2143	2165	1685
IMG_0196	44		17	2109	2126	1763
IMG_0196	45	422	17	1934	1951	1214
IMG_0196	46		29	1701	1730	1370
IMG_0196	47		26	2302	2328	1451
IMG_0196	48		21	2285	2306	1492
IMG_0196	49		23	2247	2270	1517
IMG_0196	50		20	2289	2309	1521
IMG_0196	51		16	2037	2053	1596
IMG_0196	52		25	2088	2113	1592
IMG_0196	53		27	2306	2333	1571
IMG_0196	54		20	2155	2175	1618
IMG_0196	55		21	2021	2042	1883
IMG_0196	56	423	23	2235	2258	1504
IMG_0196	57		16	2344	2360	1506
IMG_0196	58		17	2212	2229	1529
IMG_0196	59		17	2274	2291	1524
IMG_0196	60		21	2356	2377	1551
IMG_0196	61		12	2300	2312	1554
IMG_0196	62		14	2244	2258	1560
IMG_0196	63		20	2203	2223	1563
IMG_0196	64		19	2033	2052	1603
IMG_0196	65		19	2200	2219	1609
IMG_0196	66		17	2219	2236	1611
IMG_0196	67	424	19	2284	2303	1465
IMG_0196	68		19	2277	2296	1485
IMG_0196	69		18	2319	2337	1493
IMG_0196	70		13	2195	2208	1515
IMG_0196	71		20	2291	2311	1526
IMG_0196	72		14	2244	2258	1563
IMG_0196	73		22	2301	2323	1560
IMG_0196	74	425	18	2299	2317	1500
IMG_0196	75	427	21	2270	2291	1569

## Sheet: 0.029_Cal_Rig_data
Movie File	Dot No.	frame 1	dia (pix)	X1l	X1r	Y
IMG_192	1	662	13	2430	2443	1189
IMG_192	2	662	23	2053	2076	1505
IMG_192	3	662	15	2058	2073	1532
IMG_192	4	662	12	2099	2111	1530
IMG_192	5	662	16	2133	2149	1533
IMG_192	6	662	15	2001	2016	1553
IMG_192	7	663	15	2214	2229	1092
IMG_192	8	663	13	2199	2212	1257
IMG_192	9	663	18	2143	2161	1375
IMG_192	10	663	21	2060	2081	1437
IMG_192	11	663	34	2113	2147	1438
IMG_192	12	663	21	2165	2186	1463
IMG_192	13	663	19	2044	2063	1479
IMG_192	14	663	29	2060	2089	1475
IMG_192	15	663	20	2110	2130	1484
IMG_192	16	663	40	2079	2119	1499
IMG_192	17	663	11	2147	2158	1513
IMG_192	18	663	17	2086	2103	1525
IMG_192	19	663	18	2055	2073	1531
IMG_192	20	663	17	2021	2038	1545
IMG_192	21	663	19	2126	2145	1556
IMG_192	22	663	14	2198	2212	1563
IMG_192	23	663	12	2054	2066	1571
IMG_192	24	664	14	2121	2135	1281
IMG_192	25	664	14	2006	2020	1337
IMG_192	26	664	25	2111	2136	1333
IMG_192	27	664	17	1832	1849	1367
IMG_192	28	664	18	2095	2113	1359
IMG_192	29	664	14	2229	2243	1371
IMG_192	30	664	25	2030	2055	1415
IMG_192	31	664	17	2069	2086	1423
IMG_192	32	664	25	1931	1956	1438
IMG_192	33	664	26	2023	2049	1451
IMG_192	34	664	24	2105	2129	1450
IMG_192	35	664	20	1999	2019	1461
IMG_192	36	664	21	2128	2149	1462
IMG_192	37	664	28	1967	1995	1480
IMG_192	38	664	19	2014	2033	1485
IMG_192	39	664	18	2071	2089	1494
IMG_192	40	664	21	1984	2005	1501
IMG_192	41	664	20	2029	2049	1509
IMG_192	42	664	24	2133	2157	1514
IMG_192	43	664	12	2197	2209	1506
IMG_192	44	664	14	1972	1986	1530
IMG_192	45	664	20	2035	2055	1537
IMG_192	46	664	27	2088	2115	1553
IMG_192	47	664	27	2135	2162	1553
IMG_192	48	664	19	1830	1849	1556
IMG_192	49	665	24	1929	1953	1323
IMG_192	50	665	21	1874	1895	1339
IMG_192	51	665	25	1975	2000	1345
IMG_192	52	665	17	1960	1977	1359
IMG_192	53	665	26	1823	1849	1371
IMG_192	54	665	25	2017	2042	1369
IMG_192	55	665	15	2098	2113	1369
IMG_192	56	665	19	1997	2016	1381
IMG_192	57	665	26	2045	2071	1382
IMG_192	58	665	18	1980	1998	1392
IMG_192	59	665	35	1896	1931	1405
IMG_192	60	665	30	1927	1957	1426
IMG_192	61	665	42	2001	2043	1437
IMG_192	62	665	24	2065	2089	1433
IMG_192	63	665	24	2057	2081	1445
IMG_192	64	665	30	2088	2118	1473
IMG_192	65	665	16	2135	2151	1477
IMG_192	66	665	15	2071	2086	1494
IMG_192	67	665	18	2023	2041	1519
IMG_192	68	665	16	2113	2129	1540
IMG_192	69	665	23	2058	2081	1542
IMG_192	70	665	16	2008	2024	1537
IMG_192	71	665	25	1705	1730	1547
IMG_192	72	666	14	1926	1940	805
IMG_192	73	666	20	2319	2339	799
IMG_192	74	666	18	2043	2061	885
IMG_192	75	666	19	1878	1897	1356
IMG_192	76	666	10	1976	1986	1357
IMG_192	77	666	12	2003	2015	1364
IMG_192	78	666	14	2017	2031	1375
IMG_192	79	666	15	1896	1911	1383
IMG_192	80	666	28	1965	1993	1412
IMG_192	81	666	19	2221	2240	1445
IMG_192	82	666	14	2187	2201	1453
IMG_192	83	666	15	1922	1937	1477
IMG_192	84	666	16	1985	2001	1489
IMG_192	85	666	18	2052	2070	1507
IMG_192	86	666	14	2025	2039	1520
IMG_192	87	666	19	1974	1993	1556
IMG_192	88	666	17	1935	1952	1677
IMG_192	89	666	22	2050	2072	1768	2068	1804	2073	1857	2079	1913	2081	1965	2083	2017	2083	2069	2081	2121
IMG_192	90	667	17	2216	2233	1411
IMG_192	91	667	18	1985	2003	1440
IMG_192	92	667	13	2098	2111	1513
IMG_192	93	667	18	2081	2099	1599
IMG_192	94	667	26	2763	2789	1865	2766	1865
IMG_192	95	668	23	2063	2086	1855
IMG_192	96	669	20	2011	2031	1447
IMG_192	97	670	25	2015	2040	1524
IMG_192	98	671	18	2015	2033	1568	2033	1559
IMG_192	99	672	15	1906	1921	1485
IMG_192	100	672	16	1951	1967	1491
IMG_192	101	672	17	1913	1930	1489
IMG_192	102	673	12	1857	1869	1399
IMG_192	103	674	12	1917	1929	1436
IMG_192	104	674	11	1943	1954	1473
IMG_192	105	674	15	1997	2012	1517
IMG_192	106	675	15	2003	2018	1507
IMG_195	1	343	15	2357	2372	1629
IMG_195	8	344	17	2010	2027	1247
IMG_195	9	344	14	2047	2061	1301
IMG_195	10	344	15	2064	2079	1319
IMG_195	11	344	10	2127	2137	1301
IMG_195	12	344	13	2039	2052	1241
IMG_195	13	344	18	2070	2088	1245
IMG_195	14	344	16	2193	2209	1238
IMG_195	15	344	10	2043	2053	1300
IMG_195	16	344	8	2063	2071	1306
IMG_195	17	344	15	2091	2106	1311
IMG_195	18	344	11	2037	2048	1330
IMG_195	19	344	12	2065	2077	1371
IMG_195	20	344	14	2095	2109	1381
IMG_195	21	344	13	1827	1840	1399
IMG_195	22	345	15	2065	2080	1112
IMG_195	23	345	20	2213	2233	1149
IMG_195	24	345	19	2105	2124	1198
IMG_195	25	345	14	2019	2033	1259
IMG_195	26	345	13	2039	2052	1291
IMG_195	27	345	14	2103	2117	1312
IMG_195	28	345	19	1978	1997	1346
IMG_195	29	345	10	2083	2093	1399
IMG_195	30	346	15	2073	2088	1191
IMG_195	31	346	15	2143	2158	1205
IMG_195	32	346	13	2162	2175	1185
IMG_195	33	346	25	2147	2172	1248
IMG_195	34	346	16	2019	2035	1261
IMG_195	35	346	14	2000	2014	1292
IMG_195	36	346	13	2103	2116	1315
IMG_195	37	346	16	2133	2149	1442
IMG_195	38	347	19	1933	1952	1339
IMG_195	39	347	20	1965	1985	1358
IMG_195	40	347	20	1949	1969	1393
IMG_195	41	347	22	2026	2048	1505
IMG_195	42	347	15	2135	2150	1454
IMG_195	43	348	16	1965	1981	1327
IMG_195	44	348	23	1882	1905	1321
IMG_195	45	348	23	2222	2245	1330
IMG_195	46	348	19	1917	1936	1398
IMG_195	47	348	16	1923	1939	1412
IMG_195	48	348	13	2185	2198	1449
IMG_195	49	348	16	1999	2015	1598
IMG_195	50	349	14	2182	2196	1293
IMG_195	51	349	19	1855	1874	1316
IMG_195	52	349	14	1956	1970	1337
IMG_195	53	349	16	2144	2160	1347
IMG_195	54	349	17	2263	2280	1333
IMG_195	55	349	16	2121	2137	1369
IMG_195	56	349	15	1847	1862	1395
IMG_195	57	349	15	2209	2224	1495
IMG_195	58	349	18	1981	1999	1686
IMG_195	59	350	14	1841	1855	1315
IMG_195	60	350	16	1813	1829	1399
IMG_195	61	350	16	2239	2255	1377
IMG_195	62	350	14	2227	2241	1526
IMG_195	63	350	18	1977	1995	1704
IMG_195	64	351	17	2155	2172	1287	2177	1292
IMG_195	65	351	13	2263	2276	1269
IMG_195	66	351	17	2109	2126	1320
IMG_195	67	351	21	2155	2176	1345
IMG_195	68	351	19	2266	2285	1374	2293	1365
IMG_195	69	351	16	2195	2211	1381
IMG_195	70	351	11	2134	2145	1381	2148	1412
IMG_195	71	351	10	2141	2151	1407
IMG_195	72	351	10	1807	1817	1397
IMG_195	73	351	15	1865	1880	1399	1854	1411	1838	1421
IMG_195	74	351	11	2141	2152	1407
IMG_195	75	351	12	2203	2215	1419
IMG_195	76	351	9	1984	1993	1435
IMG_195	77	351	16	2289	2305	1518	2314	1537
IMG_195	78	351	14	2244	2258	1577	2253	1603
IMG_195	79	351	18	2133	2151	1571	2129	1619
IMG_195	80	352	13	1800	1813	1333	1802	1339
IMG_195	81	352	12	1989	2001	1471
IMG_195	82	352	15	2277	2292	1481
IMG_195	83	352	14	2077	2091	2017
IMG_195	84	354	17	2501	2518	1566	2519	15612529	1559
IMG_195	85	358	17	2258	2275	1588
IMG_195	86	361	16	2259	2275	1658

## Sheet: 0.040_Cal_Rig_Data
Movie File	Dot No.	frame 1	dia (pix)	X1l	X1r	Y
IMG_194b	1	504	16	2055	2071	1307	2063
IMG_194b	8	504	19	2338	2357	1383	2347.5
IMG_194b	9	504	13	1832	1845	1527	1838.5
IMG_194b	10	504	54	1851	1905	1564	1878
IMG_194b	11	504	27	1925	1952	1568	1938.5
IMG_194b	12	504	12	2115	2127	1566	2121
IMG_194b	13	504	12	2220	2232	1568	2226
IMG_194b	14	504	21	2353	2374	1604	2363.5
IMG_194b	15	504	18	2046	2064	1608	2055
IMG_194b	16	504	56	2043	2099	1631	2071
IMG_194b	17	504	15	2085	2100	1684	2092.5
IMG_194b	18	504	59	1961	2020	1714	1990.5
IMG_194b	19	504	42	1931	1973	1728	1952
IMG_194b	20	504	35	1976	2011	1746	1993.5
IMG_194b	21	504	95	1987	2082	1743	2034.5
IMG_194b	22	504	21	2092	2113	1740	2102.5
IMG_194b	23	504	76	2009	2085	1769	2047
IMG_194b	24	504	56	2074	2130	1764	2102
IMG_194b	25	504	18	2329	2347	1785	2338
IMG_194b	26	504	20	2210	2230	1829	2220
IMG_194b	27	504	19	1718	1737	1849	1727.5
IMG_194b	28	504	14	2114	2128	1866	2121
IMG_194b	29	504	14	2160	2174	1947	2167
IMG_194b	30	505	16	2002	2018	1403	2010
IMG_194b	31	505	28	2585	2613	1449	2599
IMG_194b	32	505	21	2783	2804	1454	2793.5
IMG_194b	33	505	16	2224	2240	1567	2232
IMG_194b	34	505	21	1756	1777	1628	1766.5
IMG_194b	35	505	64	1952	2016	1662	1984
IMG_194b	36	505	21	2146	2167	1704	2156.5
IMG_194b	37	505	66	1932	1998	1715	1965
IMG_194b	38	505	21	2789	2810	1754	2799.5
IMG_194b	39	505	17	1836	1853	1726	1844.5
IMG_194b	40	505	80	1697	1777	1749	1737
IMG_194b	41	505	13	1808	1821	1747	1814.5
IMG_194b	42	505	18	1760	1778	1768	1769
IMG_194b	43	505	17	1865	1882	1766	1873.5
IMG_194b	44	505	18	1898	1916	1769	1907
IMG_194b	45	505	16	1920	1936	1803	1928
IMG_194b	46	505	26	1630	1656	1857	1643
IMG_194b	47	505	17	1899	1916	1994	1907.5
IMG_194b	48	505	40	2119	2159	2021	2139
IMG_194b	49	505	27	2069	2096	2091	2082.5
IMG_194b	50	506	93	2368	2461	1631	2414.5
IMG_194b	51	506	86	2017	2103	1735	2060
IMG_194b	52	506	21	1913	1934	1810	1923.5
IMG_194b	53	506	23	1521	1544	1866	1532.5
IMG_194b	54	506	23	1911	1934	2103	1922.5
IMG_194b	55	507	24	1871	1895	1716	1883
IMG_194b	56	507	13	2003	2016	1722	2009.5
IMG_194b	57	507	14	2035	2049	1739	2042
IMG_194b	58	507	29	1750	1779	1980	1764.5
IMG_194b	59	508	20	1877	1897	1737	1887
IMG_194b	60	508	10	2090	2100	1717	2095
IMG_194b	61	509	15	2055	2070	1670	2062.5
IMG_194b	62	510	18	2033	2051	1750
IMG_194b	63	511	24	2066	2090	1756
IMG_194b	64	511	14	1910	1924	2149
IMG_194b	65	514	20	2678	2698	1941	2694	1990	2696	2042	2698	2095
IMG_194b	66	518	20	2110	2130	1841	2129	1852	2139	1867	2149	1882
IMG_194b	67	519	19	2051	2070	1642
IMG_193	1	336	18	1529	1547	1497	1541	1494	1544	1489
IMG_193	8	338	34	2063	2097	1476
IMG_193	9	339	21	2049	2070	1164
IMG_193	10	339	17	1947	1964	1187
IMG_193	11	339	19	2080	2099	1293
IMG_193	11	339	17	1743	1760	1329
IMG_193	11	339	20	1933	1953	1354
IMG_193	11	339	18	1926	1944	1364
IMG_193	11	339	30	2071	2101	1383
IMG_193	11	339	23	2003	2026	1396
IMG_193	11	339	21	2026	2047	1396
IMG_193	11	339	33	2034	2067	1444
IMG_193	11	339	76	2090	2166	1454
IMG_193	11	339	14	1830	1844	1497
IMG_193	11	339	28	2009	2037	1474
IMG_193	11	339	63	2061	2124	1503
IMG_193	11	339	18	2196	2214	1500
IMG_193	11	339	18	2061	2079	1537
IMG_193	11	339	22	2054	2076	1571
IMG_193	11	339	39	2110	2149	1563
IMG_193	11	339	18	2311	2329	1550
IMG_193	11	339	17	2200	2217	1586
IMG_193	11	339	17	2086	2103	1599
IMG_193	11	339	21	2206	2227	1681
IMG_193	11	339	20	2370	2390	1711
IMG_193	11	339	29	2417	2446	1689
IMG_193	11	339	18	2401	2419	1770
IMG_193	11	339	23	2397	2420	1797
IMG_193	11	340	11	1853	1864	853
IMG_193	11	340	14	1787	1801	867
IMG_193	11	340	19	1684	1703	894
IMG_193	11	340	12	2044	2056	973
IMG_193	11	340	26	3123	3149	880
IMG_193	11	340	21	2706	2727	1023
IMG_193	11	340	21	2403	2424	1081
IMG_193	11	340	24	1149	1173	1120
IMG_193	11	340	21	2106	2127	1124
IMG_193	11	340	19	2030	2049	1186
IMG_193	11	340	27	2530	2557	1176
IMG_193	11	340	16	2197	2213	1221
IMG_193	11	340	25	2514	2539	1213
IMG_193	11	340	22	3069	3091	1223
IMG_193	11	340	16	1640	1656	1256
IMG_193	11	340	17	1883	1900	1256
IMG_193	11	340	16	1993	2009	1249
IMG_193	11	340	24	2269	2293	1283
IMG_193	11	340	22	2331	2353	1270
IMG_193	11	340	27	2373	2400	1299
IMG_193	11	340	21	2050	2071	1343
IMG_193	11	340	18	2071	2089	1339
IMG_193	11	340	20	2127	2147	1336
IMG_193	11	340	23	2083	2106	1364
IMG_193	11	340	16	1953	1969	1373
IMG_193	11	340	20	1919	1939	1366
IMG_193	11	340	18	1381	1399	1361
IMG_193	11	340	22	967	989	1389
IMG_193	11	340	13	1967	1980	1410
IMG_193	11	340	20	1989	2009	1419
IMG_193	11	340	16	2040	2056	1389
IMG_193	11	340	18	2059	2077	1406
IMG_193	11	340	50	2077	2127	1414
IMG_193	11	340	26	2124	2150	1387
IMG_193	11	340	22	2259	2281	1401
IMG_193	11	340	34	1226	1260	1449
IMG_193	11	340	29	1670	1699	1450
IMG_193	11	340	13	2001	2014	1441
IMG_193	11	340	30	2041	2071	1444
IMG_193	11	340	29	2567	2596	1444
IMG_193	11	340	26	1134	1160	1493
IMG_193	11	340	23	1394	1417	1513
IMG_193	11	340	34	2013	2047	1491
IMG_193	11	340	44	2053	2097	1487
IMG_193	11	340	42	2097	2139	1493
IMG_193	11	340	20	2164	2184	1476
IMG_193	11	340	23	2591	2614	1471
IMG_193	11	340	21	1396	1417	1513
IMG_193	11	340	24	1559	1583	1534
IMG_193	11	340	20	1717	1737	1523
IMG_193	11	340	14	1899	1913	1531
IMG_193	11	340	31	2046	2077	1514
IMG_193	11	340	37	2077	2114	1521
IMG_193	11	340	20	2200	2220	1516
IMG_193	11	340	27	2454	2481	1534
IMG_193	11	340	20	1327	1347	1573
IMG_193	11	340	17	1366	1383	1559
IMG_193	11	340	13	1980	1993	1571
IMG_193	11	340	18	2143	2161	1580
IMG_193	11	340	19	2204	2223	1569
IMG_193	11	340	31	2393	2424	1591
IMG_193	11	340	24	2480	2504	1583
IMG_193	11	340	40	1604	1644	1614
IMG_193	11	340	20	1986	2006	1606
IMG_193	11	340	21	2410	2431	1639
IMG_193	11	340	29	2484	2513	1631
IMG_193	11	340	36	1523	1559	1680
IMG_193	11	340	21	1629	1650	1661
IMG_193	11	340	28	1943	1971	1669
IMG_193	11	340	20	2179	2199	1661
IMG_193	11	340	19	2470	2489	1679
IMG_193	11	340	20	2061	2081	1691
IMG_193	11	340	16	1461	1477	1711
IMG_193	11	340	24	1159	1183	1751
IMG_193	11	340	15	1894	1909	1731
IMG_193	11	340	24	1609	1633	1786
IMG_193	11	340	22	2634	2656	1781
IMG_193	11	340	13	2233	2246	1801
IMG_193	11	340	17	1600	1617	1861
IMG_193	11	340	25	1801	1826	1894
IMG_193	11	340	14	2123	2137	1911
IMG_193	11	340	14	2203	2217	1903
IMG_193	11	340	17	2640	2657	1891
IMG_193	11	340	18	1631	1649	1981
IMG_193	11	340	20	1020	1040	2047
IMG_193	11	340	20	2783	2803	2101

## Sheet: 0.012_Dark_Chamber_data
Spray nozzle (0.012")	Dot No.	Dia (pix)	Diam (um)	frame 1	avg speed	spd std dev	X1	Y1	X2	Y2	X3	Y3	X4	Y4	X5	Y5	V1	V2	V3	V4
ACQ_A_002	1	3	62.1	9	3.72744	0.00287279	222	153	222	135	222	117	223	99	223	81	3.726	3.726	3.73175	3.726
ACQ_A_002	2	3	62.1	10	8.38606	0.119475	232	241	233	200	234	160	235	119	236	79	8.48952	8.28259	8.48952	8.28259
ACQ_A_002	3	2	41.4	10	5.70937	0.121909	229	246	231	219	234	191	235	163	237	136	5.60431	5.82917	5.7997	5.60431
ACQ_A_002	4	3	62.1	10	4.122	0.11217	276	264	279	244	281	225	284	205	286	185	4.18632	3.95473	4.18632	4.16065
ACQ_A_002	5	3	62.1	13	6.06096	0.101784	214	247	216	218	217	189	218	160	219	130	6.01726	6.00657	6.00657	6.21345
ACQ_A_002	6	2	41.4	13	4.11172	0.106025	235	272	238	252	240	233	241	213	243	193	4.18632	3.95473	4.14517	4.16065
ACQ_A_002	7	3	62.1	13	4.06411	0.126731	284	204	286	185	289	165	291	145	293	126	3.95473	4.18632	4.16065	3.95473
ACQ_A_002	8	2.5	51.75	28	4.30024	0.103377	225	303	226	283	227	262	228	241	229	220	4.14517	4.35193	4.35193	4.35193
ACQ_A_002	9	3	62.1	28	4.20073	0.101061	233	250	235	230	236	210	237	190	238	169	4.16065	4.14517	4.14517	4.35193
ACQ_A_002	10	2	41.4	39	4.20073	0.101061	249	228	251	208	252	187	253	167	254	147	4.16065	4.35193	4.14517	4.14517
ACQ_A_002	11	2.5	51.75	39	5.70754	0.119197	288	308	290	280	292	252	294	225	296	198	5.81077	5.81077	5.60431	5.60431
ACQ_A_002	12	2.5	51.75	49	3.83366	0.121019	243	266	244	248	245	229	245	211	246	192	3.73175	3.93844	3.726	3.93844
ACQ_A_002	13	2	41.4	49	4.04051	0.117881	243	298	244	279	244	259	245	240	246	220	3.93844	4.14	3.93844	4.14517
ACQ_A_002	14	2	41.4	49	3.10845	0.0039793	248	295	248	280	247	265	247	250	246	235	3.105	3.11189	3.105	3.11189
ACQ_A_002	15	2	41.4	57	4.04995	0.109952	269	266	271	247	272	227	274	208	275	188	3.95473	4.14517	3.95473	4.14517
ACQ_A_002	16	2	41.4	57	1.61392	0.109944	297	336	298	328	298	321	299	313	300	305	1.66889	1.449	1.66889	1.66889
ACQ_A_002	17	2	41.4	65	4.21215	0.103011	257	324	259	304	261	284	263	264	265	243	4.16065	4.16065	4.16065	4.36667
ACQ_A_002	18	3	62.1	75	1.78969	0.11934	313	324	315	316	316	307	318	298	319	290	1.70697	1.87446	1.90845	1.66889
ACQ_A_002	19	3	62.1	87	3.98876	0.104303	222	297	223	277	224	258	224	239	225	220	4.14517	3.93844	3.933	3.93844
ACQ_A_002	20	4	82.8	87	4.20055	0.110749	268	323	269	303	270	283	272	262	273	242	4.14517	4.14517	4.36667	4.14517
ACQ_A_002	21	2	41.4	92	4.14905	0.16898	254	310	255	291	256	270	257	250	259	230	3.93844	4.35193	4.14517	4.16065
ACQ_A_002	22	2	41.4	92	3.91678	0.11262	278	319	281	300	283	282	285	263	288	244	3.98172	3.74893	3.95473	3.98172
ACQ_A_002	23	2.5	51.75	92	2.98778	0.0979785	300	320	302	305	305	291	307	277	309	263	3.13248	2.96379	2.92742	2.92742
ACQ_A_002	24	2	41.4	126	4.6104	0.103398	199	315	200	293	201	271	202	248	203	226	4.5587	4.5587	4.7655	4.5587
ACQ_A_002	25	3	62.1	126	4.61744	0.0989283	288	289	290	267	291	245	292	222	294	200	4.57278	4.5587	4.7655	4.57278
ACQ_A_002	26	2	41.4	136	4.12875	0.0987618	290	321	293	302	295	282	298	262	301	242	3.98172	4.16065	4.18632	4.18632
ACQ_A_002	27	2	41.4	136	2.63023	0.130265	337	285	340	272	342	259	344	247	346	235	2.76172	2.72266	2.51826	2.51826
ACQ_A_002	28	3	62.1	142	2.53575	0.1035	291	278	291	266	291	254	291	242	291	229	2.484	2.484	2.484	2.691
ACQ_A_002	29	3	62.1	142	2.76792	0.106919	314	325	316	311	318	298	319	285	321	272	2.92742	2.72266	2.69895	2.72266
ACQ_A_002	30	3	62.1	142	1.99861	0.126224	324	332	329	323	330	314	332	305	333	295	2.1312	1.87446	1.90845	2.08032
ACQ_A_002	31	2.5	51.75	153	3.8323	0.119468	267	297	267	278	268	259	268	241	269	223	3.933	3.93844	3.726	3.73175
ACQ_A_002	32	2	41.4	153	2.97649	0.167123	296	334	299	319	303	305	306	292	309	278	3.16649	3.01397	2.76172	2.96379
ACQ_A_002	33	2	41.4	153	1.72238	0.0308215	324	308	327	300	329	292	331	284	333	276	1.76861	1.70697	1.70697	1.70697
ACQ_A_002	34	3	62.1	153	2.11099	0	344	281	346	271	348	261	350	251	352	241	2.11099	2.11099	2.11099	2.11099
ACQ_A_002	35	2	41.4	166	5.19668	0.0102966	265	268	267	243	269	218	272	193	274	168	5.19153	5.19153	5.21213	5.19153
ACQ_A_002	36	3.5	72.45	166	4.06411	0.126731	296	276	298	257	300	238	303	218	305	198	3.95473	3.95473	4.18632	4.16065
ACQ_A_002	37	3.5	72.45	166	3.50695	0.113672	300	325	302	308	304	292	307	275	310	258	3.54327	3.33777	3.57337	3.57337
ACQ_A_001	1	2	41.4	3	4.64397	0.103394	196	243	191	221	198	199	200	177	200	155	4.67013	4.77897	4.57278	4.554
ACQ_A_001	2	3	62.1	4	3.93572	0.00314286	199	211	198	192	197	173	197	154	197	135	3.93844	3.93844	3.933	3.933
ACQ_A_001	3	1	20.7	4	5.02083	0.102802	208	213	208	189	208	164	209	140	209	116	4.968	5.175	4.97231	4.968
ACQ_A_001	4	1	20.7	6	4.55635	0.00271477	242	183	242	161	243	139	244	117	244	95	4.554	4.5587	4.5587	4.554
ACQ_A_001	5	2	41.4	20	4.65985	0.116797	191	204	191	181	192	159	193	137	193	114	4.761	4.5587	4.5587	4.761
ACQ_A_001	6	1	20.7	30	3.89924	0.195838	271	253	272	234	274	216	276	196	278	178	3.93844	3.74893	4.16065	3.74893
ACQ_A_001	7	3	62.1	47	3.59014	0.106208	272	272	274	254	276	237	277	220	279	203	3.74893	3.54327	3.52508	3.54327
ACQ_A_001	8	1	20.7	51	5.02294	0.104152	191	279	192	255	193	231	194	206	194	182	4.97231	4.97231	5.17914	4.968
ACQ_A_001	9	2	41.4	61	4.65868	0.11817	206	290	206	268	205	246	205	223	205	200	4.554	4.5587	4.761	4.761
ACQ_A_001	10	2	41.4	61	4.56222	0.00703867	236	294	238	272	239	250	240	228	241	206	4.57278	4.5587	4.5587	4.5587
ACQ_A_001	11	3	62.1	61	3.01893	0.131113	269	297	270	283	272	268	273	254	275	239	2.90538	3.13248	2.90538	3.13248
ACQ_A_001	12	2	41.4	65	4.61729	0.10799	240	288	242	266	243	244	244	222	246	199	4.57278	4.5587	4.5587	4.77897
ACQ_A_001	13	2	41.4	69	3.89921	0.100479	267	314	269	295	271	276	272	257	274	239	3.95473	3.95473	3.93844	3.74893
ACQ_A_001	14	2	41.4	80	4.10143	0.0980724	248	315	250	295	251	275	253	256	254	236	4.16065	4.14517	3.95473	4.14517
ACQ_A_001	15	2	41.4	90	3.74463	0.00859194	284	238	285	220	287	202	289	184	291	166	3.73175	3.74893	3.74893	3.74893
ACQ_A_001	16	1	20.7	90	5.3979	0	250	259	252	233	254	207	256	181	258	155	5.3979	5.3979	5.3979	5.3979
ACQ_A_001	17	1	20.7	90	4.89281	0.13146	255	291	258	267	260	244	262	221	265	197	5.00666	4.77897	4.77897	5.00666
ACQ_A_001	18	1	20.7	90	2.97869	0.102528	296	298	298	283	300	269	302	255	304	241	3.13248	2.92742	2.92742	2.92742
ACQ_A_001	19	2	41.4	105	1.91475	0.1035	297	300	297	291	297	281	297	272	297	263	1.863	2.07	1.863	1.863
ACQ_A_001	20	2	41.4	120	4.26639	0.107959	262	318	264	297	266	277	269	257	270	236	4.36667	4.16065	4.18632	4.35193
ACQ_A_001	21	2	41.4	129	4.66562	0.115473	259	288	260	266	261	243	263	221	264	198	4.5587	4.7655	4.57278	4.7655
ACQ_A_001	22	2	41.4	129	2.65922	0.111634	300	305	302	292	303	279	305	266	306	254	2.72266	2.69895	2.72266	2.49261
ACQ_A_001	23	1	20.7	129	1.7812	0.108814	319	320	320	311	321	303	322	294	324	286	1.87446	1.66889	1.87446	1.70697
ACQ_A_001	24	3	62.1	129	1.92593	0.10293	307	338	308	328	309	319	310	310	311	301	2.08032	1.87446	1.87446	1.87446
ACQ_A_001	25	3	62.1	133	3.62841	0.119317	257	292	258	275	259	257	260	240	261	222	3.52508	3.73175	3.52508	3.73175
ACQ_A_001	26	3	62.1	159	5.07882	0.123094	202	289	203	265	205	240	206	216	207	191	4.97231	5.19153	4.97231	5.17914
ACQ_A_001	27	3	62.1	166	3.98611	0.102625	262	270	262	251	263	232	263	213	263	193	3.933	3.93844	3.933	4.14
ACQ_A_001	28	2	41.4	166	4.51421	0.098586	259	292	261	270	262	248	264	227	265	205	4.57278	4.5587	4.36667	4.5587
ACQ_A_001	29	3	62.1	166	3.59014	0.106208	276	315	278	297	280	280	281	263	283	246	3.74893	3.54327	3.52508	3.54327

## Sheet: 0.018_Dark_Chamber_data
	Dot No.	Dia (pix)	Diam (um)	frame 1	avg speed	spd std dev	X1	Y1	X2	Y2	X3	Y3	X4	Y4	X5	Y5	V1	V2	V3	V4
ACQ_A_001	1	3	62.1	1	4.83053	0.103127	276	225	278	201	280	178	282	155	284	132	4.98522	4.77897	4.77897	4.77897
ACQ_A_001	2	2.5	51.75	1	3.19231	0.0982959	329	108	331	92	333	77	336	62	338	47	3.33777	3.13248	3.16649	3.13248
ACQ_A_001	3	3	62.1	30	3.63271	0.124475	265	222	266	204	268	186	269	169	270	152	3.73175	3.74893	3.52508	3.52508
ACQ_A_001	4	3	62.1	30	4.60923	0.104205	231	266	232	244	232	222	233	199	234	177	4.5587	4.554	4.7655	4.5587
ACQ_A_001	5	3.5	72.45	30	3.79179	0.10893	271	294	273	276	274	258	276	239	277	221	3.74893	3.73175	3.95473	3.73175
ACQ_A_001	6	3	62.1	39	3.83917	0.124217	237	276	238	257	240	238	241	220	242	202	3.93844	3.95473	3.73175	3.73175
ACQ_A_001	7	5	103.5	49	3.11189	0	227	322	228	307	229	292	230	277	231	262	3.11189	3.11189	3.11189	3.11189
ACQ_A_001	8	4	82.8	49	3.21518	0.119263	115	286	114	270	113	255	112	239	111	224	3.31846	3.11189	3.31846	3.11189
ACQ_A_001	9	2	41.4	61	4.5587	0	208	266	209	244	210	222	211	200	212	178	4.5587	4.5587	4.5587	4.5587
ACQ_A_001	10	3	62.1	65	3.45603	0.119464	328	231	331	214	333	198	336	182	338	165	3.57337	3.33777	3.36972	3.54327
ACQ_A_001	11	1.5	31.05	65	2.10333	0.0153349	320	295	322	285	323	275	325	265	327	255	2.11099	2.08032	2.11099	2.11099
ACQ_A_001	12	1.5	31.05	65	2.6822	0.185714	316	305	318	291	320	279	322	266	325	254	2.92742	2.51826	2.72266	2.56045
ACQ_A_001	13	3	62.1	81	3.70463	0.108408	295	302	297	284	300	266	302	248	304	231	3.74893	3.7774	3.74893	3.54327
ACQ_A_001	14	2.5	51.75	81	4.31516	0.103011	267	325	269	304	271	283	273	262	275	242	4.36667	4.36667	4.36667	4.16065
ACQ_A_001	15	2.5	51.75	89	4.0365	0.119512	257	311	257	292	257	272	257	253	257	233	3.933	4.14	3.933	4.14
ACQ_A_001	16	2	41.4	89	4.50935	0.105254	263	293	263	271	265	249	264	227	265	206	4.554	4.57278	4.5587	4.35193
ACQ_A_001	17	3	62.1	99	4.35949	0.162616	245	309	246	288	248	268	249	246	251	225	4.35193	4.16065	4.5587	4.36667
ACQ_A_001	18	4	82.8	99	3.49241	0.141672	310	328	314	311	317	295	321	278	324	262	3.6151	3.36972	3.6151	3.36972
ACQ_A_001	19	3	62.1	110	5.19174	0.106877	293	325	297	300	302	275	305	250	309	226	5.24082	5.27749	5.21213	5.03653
ACQ_A_001	20	7	144.9	110	3.42074	0.194799	307	314	310	298	313	281	316	266	319	249	3.36972	3.57337	3.16649	3.57337
ACQ_A_001	21	3.5	72.45	110	1.33361	0.117967	338	287	340	280	341	274	343	268	344	262	1.50698	1.25913	1.30918	1.25913
ACQ_A_001	22	11	227.7	134	3.17824	0.0235065	336	245	339	230	342	215	346	200	349	185	3.16649	3.16649	3.2135	3.16649
ACQ_A_001	23	3	62.1	134	3.68918	0.188436	278	256	279	238	281	221	282	202	284	185	3.73175	3.54327	3.93844	3.54327
ACQ_A_001	24	2.5	51.75	134	4.01263	0.115793	306	305	309	285	311	266	313	247	315	228	4.18632	3.95473	3.95473	3.95473
ACQ_A_001	25	3	62.1	134	6.81076	0.261155	326	339	333	305	339	273	345	241	352	210	7.18561	6.73943	6.73943	6.57856
ACQ_A_001	26	3	62.1	148	3.67569	0.104493	162	287	163	269	163	252	163	234	163	216	3.73175	3.519	3.726	3.726
ACQ_A_001	27	5	103.5	148	3.53872	0.00909314	287	323	289	306	291	289	292	272	294	255	3.54327	3.54327	3.52508	3.54327
ACQ_A_001	28	5	103.5	198	5.54399	0.105479	239	328	240	301	242	274	243	247	244	221	5.59283	5.60431	5.59283	5.38598
ACQ_A_001	29	2	41.4	198	3.48739	0.195442	307	297	309	279	311	263	312	246	314	230	3.74893	3.33777	3.52508	3.33777
ACQ_A_002	1	3.5	72.45	3	3.72744	0.00287279	114	251	114	233	113	215	113	197	113	179	3.726	3.73175	3.726	3.726
ACQ_A_002	2	4	82.8	3	6.57308	0.101831	166	313	166	281	166	249	166	217	167	186	6.624	6.624	6.624	6.42034
ACQ_A_002	3	3	62.1	11	7.25239	0.0051167	150	309	151	274	153	239	154	204	156	169	7.24796	7.25682	7.24796	7.25682
ACQ_A_002	4	6	124.2	26	7.81903	0.104895	128	303	127	265	126	228	124	190	123	152	7.86872	7.6618	7.87689	7.86872
ACQ_A_002	5	3.5	72.45	33	4.41451	0.105741	195	305	197	284	199	262	200	241	202	220	4.36667	4.57278	4.35193	4.36667
ACQ_A_002	6	2.5	51.75	40	3.81461	0.0943702	236	324	239	306	241	287	243	269	246	251	3.7774	3.95473	3.74893	3.7774
ACQ_A_002	7	3	62.1	40	2.32579	0.0229164	316	320	319	309	321	298	323	287	325	276	2.36016	2.31433	2.31433	2.31433
ACQ_A_002	8	4	82.8	51	4.459	0.115283	206	325	207	304	208	282	210	261	211	239	4.35193	4.5587	4.36667	4.5587
ACQ_A_002	9	3	62.1	51	4.32128	0.107707	218	319	220	298	222	278	225	257	227	236	4.36667	4.16065	4.39113	4.36667
ACQ_A_002	10	4	82.8	77	5.70334	0.187736	106	320	101	293	98	265	94	237	90	211	5.68403	5.82917	5.85484	5.44532
ACQ_A_002	11	4	82.8	77	5.36116	0.113087	265	303	268	277	271	251	273	226	276	200	5.41771	5.41771	5.19153	5.41771

## Sheet: 0.022_Dark_Chamber_data
	Dot No.	Dia (pix)	Diam (um)	frame 1	avg speed	spd std dev	X1	Y1	X2	Y2	X3	Y3	X4	Y4	X5	Y5	V1	V2	V3	V4
ACQ_A_001	1	11	227.7	15	8.65031	0.102208	222	280	223	238	225	197	227	155	229	113	8.69646	8.49709	8.70385	8.70385
ACQ_A_001	2	4	82.8	30	4.30779	0.0983419	169	312	171	291	172	270	174	250	175	229	4.36667	4.35193	4.16065	4.35193
ACQ_A_001	3	6	124.2	69	5.64359	0.104086	231	301	232	273	232	246	233	219	234	192	5.7997	5.589	5.59283	5.59283
ACQ_A_001	4	4	82.8	73	3.77028	0.014233	190	328	193	310	195	292	198	274	201	256	3.7774	3.74893	3.7774	3.7774
ACQ_A_001	5	3	62.1	99	3.42016	0.121187	180	318	181	301	182	284	182	268	183	252	3.52508	3.52508	3.312	3.31846
ACQ_A_001	6	5	103.5	115	6.15997	0.104662	119	299	120	269	120	239	121	209	121	180	6.21345	6.21	6.21345	6.003
ACQ_A_001	7	10	207	115	6.27284	0.105114	200	313	202	282	203	252	205	222	207	192	6.43034	6.21345	6.22378	6.22378
ACQ_A_001	8	6	124.2	124	7.45559	0.00543802	166	314	166	278	168	242	168	206	169	170	7.452	7.46349	7.452	7.45487
ACQ_A_001	9	4	82.8	124	5.13053	0.105641	189	326	190	301	192	276	193	252	194	227	5.17914	5.19153	4.97231	5.17914
ACQ_A_001	10	1.5	31.05	136	2.27935	0.16908	126	310	126	300	126	288	126	277	125	266	2.07	2.484	2.277	2.28639
ACQ_A_001	11	5	103.5	173	2.33579	0.0988051	198	324	199	313	199	301	200	290	201	279	2.28639	2.484	2.28639	2.28639
ACQ_A_001	12	4	82.8	226	2.49261	0	227	321	228	309	229	297	230	285	231	273	2.49261	2.49261	2.49261	2.49261
ACQ_A_001	13	6	124.2	238	2.97633	0.0250883	257	331	260	317	263	303	266	289	270	275	2.96379	2.96379	2.96379	3.01397
ACQ_A_001	14	2	41.4	238	1.4359	0.0869039	273	329	275	322	276	315	278	309	279	302	1.50698	1.46371	1.30918	1.46371
ACQ_A_001	15	15	310.5	247	10.1969	0.103479	130	328	131	279	132	229	133	180	134	131	10.1451	10.3521	10.1451	10.1451
ACQ_A_001	16	18	372.6	247	11.8539	0.102609	206	330	207	272	208	215	209	158	211	101	12.0078	11.8008	11.8008	11.8063
ACQ_A_001	17	14	289.8	264	9.94136	0.171584	177	234	179	185	181	137	182	89	183	42	10.1514	9.94462	9.93816	9.7312
ACQ_A_001	18	1.5	31.05	282	1.25057	0.00989107	192	321	191	315	190	309	190	303	190	297	1.25913	1.25913	1.242	1.242
ACQ_A_001	19	10	207	301	7.40243	0.102989	142	327	143	291	144	256	144	220	145	184	7.45487	7.24796	7.452	7.45487
ACQ_A_002	1	23	476.1	7	6.21509	0.173054	211	212	211	182	213	151	214	122	215	92	6.21	6.43034	6.00657	6.21345
ACQ_A_002	2	6	124.2	11	4.86562	0.118227	194	229	194	205	194	181	195	158	195	135	4.968	4.968	4.7655	4.761
ACQ_A_002	3	5	103.5	22	3.0015	0.119512	188	302	188	287	188	273	188	258	188	244	3.105	2.898	3.105	2.898
ACQ_A_002	4	12	248.4	22	4.39113	0	290	322	293	301	296	280	299	259	302	238	4.39113	4.39113	4.39113	4.39113
ACQ_A_002	5	32	662.4	31	5.9039	0.271141	168	282	170	252	170	224	171	197	171	168	6.22378	5.796	5.59283	6.003
ACQ_A_002	6	15	310.5	31	6.05653	0.102325	166	332	165	303	166	274	166	244	166	215	6.00657	6.00657	6.21	6.003
ACQ_A_002	7	7	144.9	33	5.60144	0.00574017	138	328	137	301	135	274	133	247	131	220	5.59283	5.60431	5.60431	5.60431
ACQ_A_002	8	17	351.9	37	4.58423	0.177705	115	319	113	298	110	275	108	253	105	231	4.36667	4.80133	4.57278	4.59615
ACQ_A_002	9	7	144.9	40	4.14388	0.00258588	194	319	195	299	195	279	196	259	197	239	4.14517	4.14	4.14517	4.14517
ACQ_A_002	10	8	165.6	57	4.7655	0.168855	156	296	157	272	158	249	159	226	160	204	4.97231	4.7655	4.7655	4.5587
ACQ_A_002	11	21	434.7	57	6.37287	0.099549	184	309	186	278	188	248	188	217	189	186	6.43034	6.22378	6.417	6.42034
ACQ_A_002	12	10	207	62	4.8689	0.119403	189	324	190	300	191	277	192	253	193	230	4.97231	4.7655	4.97231	4.7655
ACQ_A_002	13	8	165.6	72	3.53872	0.00909314	222	317	224	300	225	283	227	266	229	249	3.54327	3.52508	3.54327	3.54327
ACQ_A_002	14	20	414	75	5.80246	0.00553583	144	315	146	287	147	259	148	231	149	203	5.81077	5.7997	5.7997	5.7997
ACQ_A_002	15	32	662.4	78	6.99084	0.104595	135	297	136	264	138	230	138	196	139	162	6.83414	7.05017	7.038	7.04104
ACQ_A_002	16	16	331.2	78	4.45291	0.119493	296	330	303	309	309	289	316	269	322	248	4.58214	4.32229	4.38625	4.52095
ACQ_A_002	17	19	393.3	83	3.89194	0.119017	253	322	258	303	262	285	267	267	271	249	4.0669	3.81689	3.86708	3.81689
ACQ_A_002	18	21	434.7	84	5.33935	0.0987776	174	321	176	295	177	269	177	243	179	218	5.3979	5.38598	5.382	5.19153
ACQ_A_002	19	9	186.3	88	3.46717	0.106806	236	322	240	305	244	289	247	273	252	257	3.6151	3.41393	3.36972	3.46995
ACQ_A_002	20	30	621	89	7.25239	0.0051167	163	318	164	283	166	248	167	213	169	178	7.24796	7.25682	7.24796	7.25682
ACQ_A_002	21	5	103.5	89	4.14123	0.171032	117	289	118	268	118	248	118	229	118	209	4.35193	4.14	3.933	4.14
ACQ_A_002	22	3	62.1	90	3.9942	0.100942	139	333	140	314	141	294	142	275	144	256	3.93844	4.14517	3.93844	3.95473
ACQ_A_002	23	9	186.3	93	3.89084	0.106341	116	333	115	314	113	295	112	276	111	258	3.93844	3.95473	3.93844	3.73175
ACQ_A_002	24	7	144.9	106	3.90973	0.208357	120	332	118	313	116	295	113	275	111	257	3.95473	3.74893	4.18632	3.74893
ACQ_A_002	25	19	393.3	116	7.92046	0.103465	201	301	202	263	203	224	204	186	205	148	7.86872	8.07565	7.86872	7.86872
ACQ_A_002	26	7	144.9	120	4.24855	0.119369	118	325	119	304	120	284	121	263	122	243	4.35193	4.14517	4.35193	4.14517
ACQ_A_002	27	5	103.5	123	2.42471	0.129101	27	335	23	323	20	312	17	301	14	290	2.61837	2.36016	2.36016	2.36016
ACQ_A_002	28	5	103.5	134	3.21356	0.117427	234	314	234	298	235	283	236	268	237	252	3.312	3.11189	3.11189	3.31846
ACQ_A_002	29	11	227.7	142	1.91762	0.101733	148	334	147	325	147	315	147	306	147	297	1.87446	2.07	1.863	1.863
ACQ_A_002	30	5	103.5	151	2.70164	0.0959117	260	325	263	312	266	299	268	286	271	274	2.76172	2.76172	2.72266	2.56045
ACQ_A_002	31	7	144.9	153	4.19686	0.103377	136	328	137	307	138	287	139	267	140	247	4.35193	4.14517	4.14517	4.14517
ACQ_A_002	32	15	310.5	156	8.65292	0.0862298	93	312	86	271	79	230	73	188	66	147	8.60981	8.60981	8.78227	8.60981
ACQ_A_002	33	1.5	31.05	158	0.584019	0.212449	180	292	179	288	179	286	178	283	178	281	0.853483	0.414	0.654591	0.414
ACQ_A_002	34	48	993.6	171	11.133	0.197288	195	313	198	259	198	204	199	151	201	98	11.1952	11.385	10.973	10.9788
ACQ_A_002	35	8	165.6	180	6.0565	0.104643	178	304	178	275	179	245	180	216	180	187	6.003	6.21345	6.00657	6.003
ACQ_A_002	36	4	82.8	181	2.74857	0.104609	158	320	159	307	160	293	160	280	161	267	2.69895	2.90538	2.691	2.69895
ACQ_A_002	37	4	82.8	185	5.53821	0.104154	167	327	167	300	168	273	168	246	168	220	5.589	5.59283	5.589	5.382
ACQ_A_002	38	29	600.3	192	10.8187	0.102874	160	318	162	266	162	214	163	161	162	109	10.772	10.764	10.973	10.766
ACQ_A_003	1	13	269.1	8	5.80246	0.00553583	183	311	184	283	185	255	186	227	188	199	5.7997	5.7997	5.7997	5.81077
ACQ_A_003	2	31	641.7	15	5.87619	0.094043	198	327	201	299	203	270	206	242	209	214	5.82917	6.01726	5.82917	5.82917
ACQ_A_003	3	13	269.1	17	5.80363	0.102422	229	324	233	297	237	269	241	241	245	213	5.65	5.85484	5.85484	5.85484
ACQ_A_003	4	1.5	31.05	18	4.06075	0.258346	274	248	278	227	281	208	285	189	289	171	4.42515	3.98172	4.01921	3.81689
ACQ_A_003	5	4	82.8	18	5.5735	0.128439	247	303	252	276	257	249	261	223	266	197	5.68403	5.68403	5.44532	5.48062
ACQ_A_003	6	4	82.8	24	4.42431	0.0996472	214	293	216	272	218	250	221	229	223	208	4.36667	4.57278	4.39113	4.36667
ACQ_A_003	7	8	165.6	24	4.43627	0.107206	217	322	220	300	223	279	226	258	228	237	4.59615	4.39113	4.39113	4.36667
ACQ_A_003	8	21	434.7	28	4.84148	0.110624	275	296	277	273	280	249	282	226	285	203	4.77897	5.00666	4.77897	4.80133
ACQ_A_003	9	11	227.7	30	4.66883	0.127169	257	283	259	260	260	238	262	215	263	193	4.77897	4.5587	4.77897	4.5587
ACQ_A_003	10	7	144.9	30	4.8172	0.103406	240	298	241	275	242	251	243	228	244	205	4.7655	4.97231	4.7655	4.7655
ACQ_A_003	11	7	144.9	30	3.82848	0.102164	223	306	226	287	229	269	232	251	235	233	3.98172	3.7774	3.7774	3.7774
ACQ_A_003	12	2	41.4	30	4.40239	0.198407	237	320	238	298	238	277	239	255	240	235	4.5587	4.347	4.5587	4.14517
ACQ_A_003	13	16	331.2	30	4.51773	0.100927	258	323	259	301	261	279	263	258	265	236	4.5587	4.57278	4.36667	4.57278
ACQ_A_003	14	7	144.9	39	3.73175	0	144	315	143	297	142	279	141	261	140	243	3.73175	3.73175	3.73175	3.73175
ACQ_A_003	15	3	62.1	39	4.66098	0.118109	256	304	257	281	258	259	258	236	259	214	4.7655	4.5587	4.761	4.5587
ACQ_A_003	16	10	207	39	4.97321	0.175809	262	265	263	241	263	217	265	192	265	169	4.97231	4.968	5.19153	4.761
ACQ_A_003	17	14	289.8	43	4.92383	0.105733	165	313	166	289	167	265	168	242	170	218	4.97231	4.97231	4.7655	4.98522
ACQ_A_003	18	4	82.8	43	4.91953	0.102708	183	321	183	297	184	273	185	250	186	226	4.968	4.97231	4.7655	4.97231
ACQ_A_003	19	5	103.5	43	4.78456	0.0111815	205	308	207	285	210	262	212	239	214	216	4.77897	4.80133	4.77897	4.77897
ACQ_A_003	20	12	248.4	43	3.0567	0.105847	224	302	224	288	224	273	225	258	224	243	2.898	3.105	3.11189	3.11189
ACQ_A_003	21	11	227.7	47	5.44354	0.107327	214	305	216	279	217	253	219	226	220	200	5.3979	5.38598	5.60431	5.38598
ACQ_A_003	22	19	393.3	47	5.38729	0.098511	251	292	255	267	258	241	262	215	266	189	5.24082	5.41771	5.44532	5.44532
ACQ_A_003	23	2	41.4	52	2.32875	0.1035	162	276	162	265	162	254	162	242	162	231	2.277	2.277	2.484	2.277
ACQ_A_003	24	8	165.6	52	3.73031	0.00287279	143	322	144	304	144	286	145	268	146	250	3.73175	3.726	3.73175	3.73175
ACQ_A_003	25	11	227.7	52	4.51405	0.108284	214	305	216	283	217	261	218	240	220	218	4.57278	4.5587	4.35193	4.57278
ACQ_A_003	26	5	103.5	52	2.80217	0.119185	230	298	231	285	232	271	233	257	234	244	2.69895	2.90538	2.90538	2.69895

## Sheet: 0.029_Dark_Chamber_data
	Dot No.	Dia (pix)	Diam (um)	frame 1	avg speed	spd std dev	X1	Y1	X2	Y2	X3	Y3	X4	Y4	X5	Y5	V1	V2	V3	V4
ACQ_A_001	1	2.5	51.75	8	7.37101	0.123491	145	304	142	269	139	233	136	197	134	162	7.27157	7.47783	7.47783	7.25682
ACQ_A_001	2	4.5	93.15	11	5.69531	0.120549	202	321	203	293	203	266	204	238	205	211	5.7997	5.589	5.7997	5.59283
ACQ_A_001	3	3.5	72.45	26	6.52379	0.119451	158	309	159	277	160	245	161	214	162	183	6.62723	6.62723	6.42034	6.42034
ACQ_A_001	4	2	41.4	35	3.73175	0	225	312	226	294	227	276	228	258	229	240	3.73175	3.73175	3.73175	3.73175
ACQ_A_001	5	4	82.8	41	9.42591	0.205696	218	292	220	246	222	200	223	154	225	110	9.531	9.531	9.52425	9.1174
ACQ_A_001	6	4	82.8	43	11.5416	0.103179	142	325	143	269	144	213	144	157	145	102	11.5938	11.5938	11.592	11.3869
ACQ_A_001	7	3.5	72.45	47	11.1282	0.103482	183	249	184	195	185	141	186	87	187	34	11.1799	11.1799	11.1799	10.973
ACQ_A_001	8	5	103.5	47	10.7531	0.109462	232	298	237	246	241	194	246	142	250	91	10.8136	10.7958	10.8136	10.5894
ACQ_A_001	9	4	82.8	47	8.02795	0.196733	220	334	222	295	223	255	225	217	226	179	8.08361	8.28259	7.87689	7.86872
ACQ_A_001	10	4	82.8	51	10.765	0.168987	136	330	136	278	137	225	137	173	138	122	10.764	10.973	10.764	10.559
ACQ_A_001	11	3.5	72.45	51	8.50655	0.168682	241	301	244	259	247	218	249	177	252	137	8.71615	8.50969	8.49709	8.30325
ACQ_A_001	12	3.5	72.45	57	8.07565	0.168959	223	302	224	262	225	223	226	185	227	146	8.28259	8.07565	7.86872	8.07565
ACQ_A_001	13	5	103.5	61	13.5119	0.260675	143	319	141	252	140	187	138	123	136	58	13.8752	13.4566	13.2545	13.4614
ACQ_A_001	14	10	207	64	13.2036	0.0985631	134	290	135	226	137	162	140	99	142	35	13.2496	13.2545	13.0558	13.2545
ACQ_A_001	15	2.5	51.75	85	2.07545	0.164389	240	291	240	281	241	271	241	260	242	251	2.07	2.08032	2.277	1.87446
ACQ_A_001	16	3	62.1	85	4.81495	0.198936	228	301	229	277	229	253	230	230	230	208	4.97231	4.968	4.7655	4.554
ACQ_A_001	17	5	103.5	85	8.48952	0.168965	143	295	144	253	143	212	144	171	143	131	8.69646	8.48952	8.48952	8.28259
ACQ_A_001	18	3	62.1	117	4.04181	0.119355	179	231	180	211	181	192	182	172	183	153	4.14517	3.93844	4.14517	3.93844
ACQ_A_001	19	3	62.1	117	4.14259	0.00298592	163	271	164	251	164	231	165	211	165	191	4.14517	4.14	4.14517	4.14
ACQ_A_001	20	2	41.4	117	3.72887	0.00331721	187	324	186	306	186	288	187	270	187	252	3.73175	3.726	3.73175	3.726
ACQ_A_001	21	3	62.1	126	3.0551	0.0998083	236	293	236	278	236	263	237	249	237	234	3.105	3.105	2.90538	3.105
ACQ_A_001	22	4	82.8	141	9.52369	0.00112487	167	301	168	255	168	209	169	163	170	117	9.52425	9.522	9.52425	9.52425
ACQ_A_001	23	3	62.1	149	2.38265	0.122048	235	271	235	260	235	248	236	236	236	225	2.277	2.484	2.49261	2.277
ACQ_A_001	24	3	62.1	149	3.26197	0.100054	225	299	225	283	225	267	226	252	226	236	3.312	3.312	3.11189	3.312
ACQ_A_001	25	2	41.4	174	3.0015	0.119512	214	302	214	288	214	273	214	258	214	244	2.898	3.105	3.105	2.898
ACQ_A_002	1	11	227.7	3	8.17912	0.119473	202	301	203	261	204	221	205	182	206	143	8.28259	8.28259	8.07565	8.07565
ACQ_A_002	2	9	186.3	11	7.36016	0.119322	147	283	149	247	151	212	153	176	155	141	7.46349	7.25682	7.46349	7.25682
ACQ_A_002	3	7	144.9	11	7.25239	0.168817	170	321	171	286	173	250	175	216	176	181	7.24796	7.46349	7.05017	7.24796
ACQ_A_002	4	4	82.8	11	6.59347	0.195066	252	297	254	264	257	232	259	201	262	170	6.84353	6.65305	6.43034	6.44698
ACQ_A_002	5	4	82.8	26	5.07361	0.119487	155	304	155	280	156	255	157	231	157	206	4.968	5.17914	4.97231	5.175
ACQ_A_002	6	5	103.5	34	5.28049	0.121809	148	242	149	216	149	191	150	165	150	140	5.38598	5.175	5.38598	5.175
ACQ_A_002	7	3	62.1	34	3.62546	0.119463	181	244	182	227	182	209	182	192	183	174	3.52508	3.726	3.519	3.73175
ACQ_A_002	8	4	82.8	34	11.9164	0.21133	201	329	204	271	207	213	209	157	212	99	12.022	12.022	11.5994	12.022
ACQ_A_002	9	3	62.1	45	4.71604	0.10517	212	280	213	257	215	234	215	211	216	189	4.7655	4.77897	4.761	4.5587
ACQ_A_002	10	2	41.4	60	2.49261	0	207	308	208	296	209	284	210	272	211	260	2.49261	2.49261	2.49261	2.49261
ACQ_A_002	11	7	144.9	71	12.5765	0.198015	213	292	213	231	214	169	215	109	216	49	12.627	12.8357	12.4217	12.4217
ACQ_A_002	12	5	103.5	71	6.88351	0.198986	197	319	197	285	198	251	198	218	198	186	7.038	7.04104	6.831	6.624
ACQ_A_002	13	1	20.7	71	1.50765	0.107715	234	312	235	304	235	297	236	290	236	283	1.66889	1.449	1.46371	1.449
ACQ_A_002	14	4	82.8	74	5.54016	0.197726	152	294	153	266	154	240	154	213	155	187	5.7997	5.38598	5.589	5.38598
ACQ_A_002	15	3	62.1	80	3.16181	0.104484	201	318	202	302	202	287	203	272	204	257	3.31846	3.105	3.11189	3.11189
ACQ_A_002	16	3	62.1	85	8.66584	0.194286	236	297	240	255	242	212	245	171	248	130	8.73334	8.91062	8.50969	8.50969
ACQ_A_002	17	3	62.1	87	2.48615	0.00430504	122	304	122	292	122	280	121	268	121	256	2.484	2.484	2.49261	2.484
ACQ_A_002	18	2.5	51.75	97	2.5442	0.10317	231	321	232	308	233	296	234	284	235	272	2.69895	2.49261	2.49261	2.49261
ACQ_A_002	19	3	62.1	97	10.4555	0.20696	178	304	179	252	180	202	181	152	182	102	10.766	10.3521	10.3521	10.3521
ACQ_A_002	20	3	62.1	101	5.12532	0.104898	167	260	168	235	168	210	169	185	169	161	5.17914	5.175	5.17914	4.968
ACQ_A_002	21	3	62.1	101	4.14517	0	218	275	219	255	220	235	221	215	222	195	4.14517	4.14517	4.14517	4.14517
ACQ_A_002	22	2.5	51.75	101	2.49261	0	235	272	236	260	237	248	238	236	239	224	2.49261	2.49261	2.49261	2.49261
ACQ_A_002	23	4	82.8	101	11.4414	0.101637	216	295	217	239	219	184	220	129	222	74	11.5938	11.3925	11.3869	11.3925
ACQ_A_002	24	4	82.8	110	8.23672	0.10214	236	254	238	214	239	174	241	135	243	95	8.29034	8.28259	8.08361	8.29034
ACQ_A_002	25	6	124.2	110	10.974	0.16577	164	302	165	249	166	196	166	142	168	90	10.973	10.973	11.178	10.772
ACQ_A_002	26	3	62.1	110	2.07	0	220	336	220	326	220	316	220	306	220	296	2.07	2.07	2.07	2.07

[truncated: 1 more sheets: 0.040_Dark_Chamber_data]
